# Supplementary material for: Evolution-Guided Structural and Functional Analyses of the HERC Family Reveal an Ancient Marine Origin and Determinants of Antiviral Activity
Source: J Virol. 2018 Jun 13;92(13):e00528-18. doi: 10.1128/JVI.00528-18 (PMC6002735; doi:10.1128/JVI.00528-18)
Supplement: Supplemental material [file JVI.00528-18_zjv013183637s2.xlsx]

## Sheet: Sheet1
Figure S1: HERC amino acid identity matrix
		H6_Pufferfish	H6_Tilapia	H5_Lizard	H4_Lamprey	H4_Zebrafish	H4_Pufferfish	H4_Tilapia	H4_Elephant_Shark	H4_Frog	H4_Coelacanth	H4_Finch	H4_Turkey	H4_Chicken	H4_Lizard	H4_Opossum	H4_Armadillo	H4_Horse	H4_Mouse	H4_Elephant	H4_Baboon	H4_Marmoset	H4_Squirrel_Monkey	H4_Gibbon	H4_Human	H4_Gorilla	H4_Chimpanzee	H4_Cow	H4_Sheep	H4_Dog	H4_Panda	H3_Elephant_Shark	H3_Zebrafish	H3_Pufferfish	H3_Tilapia	H3_Coelacanth	H3_Frog	H3_Lizard	H3_Finch	H3_Turkey	H3_Chicken	H3_Opossum	H3_Mouse	H3_Armadillo	H3_Cow	H3_Sheep	H3_Horse	H3_Dog	H3_Panda
		1	2	3	4	5	6	7	8	9	10	11	12	13	14	15	16	17	18	19	20	21	22	23	24	25	26	27	28	29	30	31	32	33	34	35	36	37	38	39	40	41	42	43	44	45	46	47	48
H6_Pufferfish	1	100	63.49	31.31	33.68	35.26	35.26	36.05	34.98	34.71	35.43	35.15	35.15	35.26	35.08	35.53	35.42	35.94	35.84	35.43	35.74	35.53	35.63	35.53	35.43	35.32	35.53	35.22	35.32	35.84	35.63	35.48	34.3	33.96	33.75	34.61	33.57	33.95	33.92	33.88	33.88	33.68	35.02	34.19	34.3	34.09	34.4	34.19	34.5
H6_Tilapia	2	63.49	100	30.49	33.29	35.32	35.85	35.81	34.74	34.67	36.33	35.02	35.12	35.22	35.05	36.01	35.28	36.21	35.7	35.8	35.91	35.8	35.8	35.7	35.49	35.6	35.6	35.8	35.91	36.11	35.91	35.75	34.09	34.79	34.57	35.09	34.06	34.64	34.09	33.75	33.75	34.57	35.91	34.88	35.09	34.88	35.19	35.29	35.5
H5_Lizard	3	31.31	30.49	100	36.11	35.88	36.14	35.57	34.4	35.16	35.99	34.53	35.46	35.35	35.49	34.5	35.05	34.6	34.6	34.39	34.5	34.6	34.6	34.6	34.5	34.5	34.5	35.11	35.11	34.8	34.8	34.68	34.44	34.68	34.95	35.57	34.75	35.85	35.92	36.4	36.4	36.4	36.5	35.88	36.19	35.99	36.09	35.88	35.99
H4_Lamprey	4	33.68	33.29	36.11	100	67.4	66.46	68.42	65.9	67.77	71.06	70.98	70.74	70.98	69.04	70.74	70.74	71.1	71.34	71.1	71.7	71.58	71.95	71.7	71.58	71.46	71.7	72.07	72.07	72.07	71.95	55.28	52.28	49.38	50.61	55.32	54.22	56.36	56.13	56.92	56.92	57.65	55.57	56.43	56.92	56.67	56.55	56.55	56.55
H4_Zebrafish	5	35.26	35.32	35.88	67.4	100	78.5	80.65	70.83	72.94	74.51	73.99	74.58	74.88	74.61	74.12	73.51	74.71	74.9	74.41	75.29	75.1	75.49	75.2	75.2	75.2	75.29	75.1	75.2	75.2	75.1	55.1	52.98	51.14	52.03	54.94	52.27	56.07	55.19	56.13	56.13	55.63	55.14	55.43	56.03	55.83	56.13	55.93	56.03
H4_Pufferfish	6	35.26	35.85	36.14	66.46	78.5	100	85.6	70.06	71.79	73.08	71.77	72.56	72.75	73.08	73.37	72.72	73.47	73.47	73.37	73.87	73.87	74.16	73.87	73.67	73.67	73.67	73.47	73.57	73.87	73.77	54.79	53.45	51.6	52.39	54.53	52.34	55.17	54.58	55.42	55.42	54.93	54.23	54.93	55.42	55.22	55.12	55.02	55.12
H4_Tilapia	7	36.05	35.81	35.57	68.42	80.65	85.6	100	71.26	73.18	74.46	73.35	73.75	73.94	74.07	74.07	73.45	74.56	74.66	74.36	75.15	75.05	75.34	75.05	74.85	74.95	74.95	75.15	75.05	75.15	75.05	55.37	53.63	51.6	52.28	54.91	53.32	55.45	54.86	55.9	55.9	55.5	54.31	55.2	55.4	55.2	55.3	55.3	55.4
H4_Elephant_Shark	8	34.98	34.74	34.4	65.9	70.83	70.06	71.26	100	70.04	75.54	74.02	74.22	74.32	73.95	74.24	73.33	74.15	73.85	73.66	73.95	73.85	74.05	73.76	73.66	73.85	73.85	74.15	74.24	74.24	74.15	55.92	53.31	51.64	52.86	54.77	53.2	55.5	54.53	55.06	55.06	56.05	54.67	55.26	55.26	55.16	55.26	55.16	55.26
H4_Frog	9	34.71	34.67	35.16	67.77	72.94	71.79	73.18	70.04	100	77.25	78.7	79.49	79.78	79.02	79.8	79.28	78.92	79.51	79.41	79.9	80.39	80.2	79.8	79.8	79.71	79.9	80	79.8	79.8	79.9	55.95	53.13	51.39	51.98	55.39	52.52	56.32	56.24	56.97	56.97	55.69	54.6	54.9	55.49	55.29	55.39	55.29	55.39
H4_Coelacanth	10	35.43	36.33	35.99	71.06	74.51	73.08	74.46	75.54	77.25	100	81.35	82.24	82.53	80.98	80.78	81.24	81.08	81.27	81.96	82.25	82.25	82.25	81.96	82.06	82.25	82.25	81.96	82.06	81.76	81.86	57.04	54.82	52.69	53.37	56.58	53.61	56.32	55.84	56.58	56.58	57.67	56.78	56.68	56.97	56.97	57.17	57.17	57.17
H4_Finch	11	35.15	35.02	34.53	70.98	73.99	71.77	73.35	74.02	78.7	81.35	100	94.35	94.35	85.88	85.1	85.57	85.49	85.78	85.78	86.95	86.27	86.85	86.56	86.56	86.56	86.76	86.37	86.47	86.56	86.47	57.4	54.29	51.93	52.46	55.65	53.1	55.6	55.31	55.75	55.75	55.85	54.97	55.26	55.65	55.56	55.85	55.85	55.85
H4_Turkey	12	35.15	35.12	35.46	70.74	74.58	72.56	73.75	74.22	79.49	82.24	94.35	100	99.61	86.37	86.17	86.69	86.37	86.76	87.05	88.02	87.44	88.02	87.73	87.73	87.93	87.93	87.73	87.83	87.83	87.73	57.2	53.41	51.63	52.36	55.36	53.39	55.5	54.82	55.75	55.75	56.15	55.26	55.46	55.85	55.75	56.05	56.05	56.05
H4_Chicken	13	35.26	35.22	35.35	70.98	74.88	72.75	73.94	74.32	79.78	82.53	94.35	99.61	100	86.56	86.17	86.9	86.56	86.95	87.24	88.22	87.63	88.22	87.93	87.93	88.12	88.12	87.93	88.02	88.02	87.93	57.2	53.41	51.63	52.46	55.46	53.49	55.6	54.92	55.85	55.85	56.24	55.36	55.56	55.95	55.85	56.15	56.15	56.15
H4_Lizard	14	35.08	35.05	35.49	69.04	74.61	73.08	74.07	73.95	79.02	80.98	85.88	86.37	86.56	100	85.6	86.5	85.7	85.89	86.28	86.87	86.77	86.96	86.67	86.77	86.58	86.87	87.06	87.16	86.58	86.67	56.69	53.99	51.83	52.65	55.45	53.97	56.57	55.5	56.33	56.43	56.92	56.23	56.53	56.62	56.53	56.92	56.82	56.92
H4_Opossum	15	35.53	36.01	34.5	70.74	74.12	73.37	74.07	74.24	79.8	80.78	85.1	86.17	86.17	85.6	100	92.33	91.73	92.32	92.51	93.39	93.29	93.58	93.29	93	93	93.29	92.7	92.7	93.58	93.39	56.45	53.35	51.38	51.82	56.19	53.93	56.62	55.75	56.78	56.78	57.17	55.7	56.58	56.68	56.58	56.88	56.78	56.88
H4_Armadillo	16	35.42	35.28	35.05	70.74	73.51	72.72	73.45	73.33	79.28	81.24	85.57	86.69	86.9	86.5	92.33	100	94.79	95.6	96.73	97.03	96.42	97.03	97.03	96.73	96.73	97.03	97.03	97.03	97.34	97.14	55.85	52.7	50.1	51.29	54.75	54.03	56.45	55.84	56.61	56.61	57.02	55.27	55.89	56.3	56.2	56.3	56.2	56.3
H4_Horse	17	35.94	36.21	34.6	71.1	74.71	73.47	74.56	74.15	78.92	81.08	85.49	86.37	86.56	85.7	91.73	94.79	100	94.75	95.23	95.91	95.72	96.3	95.91	95.62	95.62	95.82	96.4	96.4	97.08	96.98	56.95	53.75	51.09	51.92	55.8	53.83	56.72	56.15	56.68	56.68	57.47	55.7	56.48	56.68	56.58	56.68	56.68	56.68
H4_Mouse	18	35.84	35.7	34.6	71.34	74.9	73.47	74.66	73.85	79.51	81.27	85.78	86.76	86.95	85.89	92.32	95.6	94.75	100	95.91	96.98	96.5	97.18	97.18	96.89	96.98	97.08	96.3	96.5	96.98	96.79	56.55	53.45	50.99	51.43	55.89	53.73	56.23	55.75	56.58	56.58	56.78	55.4	55.89	56.29	56.19	56.29	56.19	56.29
H4_Elephant	19	35.43	35.8	34.39	71.1	74.41	73.37	74.36	73.66	79.41	81.96	85.78	87.05	87.24	86.28	92.51	96.73	95.23	95.91	100	97.37	96.69	97.37	97.57	97.18	97.18	97.57	97.28	97.28	97.57	97.37	56.75	53.75	51.19	51.92	55.8	53.73	56.23	55.75	56.58	56.58	56.68	55.4	55.89	56.39	56.29	56.39	56.29	56.39
H4_Baboon	20	35.74	35.91	34.5	71.7	75.29	73.87	75.15	73.95	79.9	82.25	86.95	88.02	88.22	86.87	93.39	97.03	95.91	96.98	97.37	100	98.64	99.22	99.22	98.83	98.83	99.03	98.05	98.05	98.54	98.25	56.65	53.94	51.09	51.82	55.89	54.03	56.53	56.15	56.97	56.97	57.17	55.89	56.19	56.68	56.58	56.68	56.58	56.68
H4_Marmoset	21	35.53	35.8	34.6	71.58	75.1	73.87	75.05	73.85	80.39	82.25	86.27	87.44	87.63	86.77	93.29	96.42	95.72	96.5	96.69	98.64	100	99.32	98.74	98.35	98.35	98.54	97.37	97.37	98.05	97.86	56.95	54.14	50.99	51.72	56.19	54.22	56.72	56.34	57.17	57.17	57.37	55.99	56.29	56.78	56.68	56.78	56.68	56.78
H4_Squirrel_Monkey	22	35.63	35.8	34.6	71.95	75.49	74.16	75.34	74.05	80.2	82.25	86.85	88.02	88.22	86.96	93.58	97.03	96.3	97.18	97.37	99.22	99.32	100	99.42	99.03	99.03	99.22	97.76	97.76	98.64	98.44	56.75	53.94	50.99	51.72	55.99	54.03	56.53	56.15	56.97	56.97	57.17	55.89	56.19	56.68	56.58	56.68	56.58	56.68
H4_Gibbon	23	35.53	35.7	34.6	71.7	75.2	73.87	75.05	73.76	79.8	81.96	86.56	87.73	87.93	86.67	93.29	97.03	95.91	97.18	97.57	99.22	98.74	99.42	100	99.22	99.22	99.42	97.76	97.76	98.44	98.25	56.85	54.04	51.09	51.82	55.99	54.03	56.53	56.15	56.97	56.97	57.17	55.89	56.19	56.68	56.58	56.68	56.58	56.68
H4_Human	24	35.43	35.49	34.5	71.58	75.2	73.67	74.85	73.66	79.8	82.06	86.56	87.73	87.93	86.77	93	96.73	95.62	96.89	97.18	98.83	98.35	99.03	99.22	100	99.61	99.61	97.47	97.47	98.05	97.86	56.45	54.04	51.09	51.82	55.89	53.83	56.43	56.05	56.88	56.88	57.07	55.89	56.19	56.68	56.58	56.68	56.58	56.68
H4_Gorilla	25	35.32	35.6	34.5	71.46	75.2	73.67	74.95	73.85	79.71	82.25	86.56	87.93	88.12	86.58	93	96.73	95.62	96.98	97.18	98.83	98.35	99.03	99.22	99.61	100	99.61	97.47	97.47	98.05	97.86	56.45	53.94	50.99	51.72	55.8	53.93	56.43	56.05	56.88	56.88	57.27	55.99	56.09	56.58	56.48	56.58	56.48	56.58
H4_Chimpanzee	26	35.53	35.6	34.5	71.7	75.29	73.67	74.95	73.85	79.9	82.25	86.76	87.93	88.12	86.87	93.29	97.03	95.82	97.08	97.57	99.03	98.54	99.22	99.42	99.61	99.61	100	97.67	97.67	98.25	98.05	56.75	54.04	51.09	51.82	55.99	54.03	56.53	56.15	56.97	56.97	57.07	55.89	56.19	56.68	56.58	56.68	56.58	56.68
H4_Cow	27	35.22	35.8	35.11	72.07	75.1	73.47	75.15	74.15	80	81.96	86.37	87.73	87.93	87.06	92.7	97.03	96.4	96.3	97.28	98.05	97.37	97.76	97.76	97.47	97.47	97.67	100	99.81	98.74	98.54	56.85	53.94	51.38	52.02	56.39	54.32	57.02	56.24	56.88	56.88	57.56	55.7	56.48	56.78	56.68	56.78	56.68	56.78
H4_Sheep	28	35.32	35.91	35.11	72.07	75.2	73.57	75.05	74.24	79.8	82.06	86.47	87.83	88.02	87.16	92.7	97.03	96.4	96.5	97.28	98.05	97.37	97.76	97.76	97.47	97.47	97.67	99.81	100	98.74	98.54	56.85	53.94	51.38	52.02	56.39	54.32	57.02	56.24	56.88	56.88	57.56	55.7	56.48	56.78	56.68	56.78	56.68	56.78
H4_Dog	29	35.84	36.11	34.8	72.07	75.2	73.87	75.15	74.24	79.8	81.76	86.56	87.83	88.02	86.58	93.58	97.34	97.08	96.98	97.57	98.54	98.05	98.64	98.44	98.05	98.05	98.25	98.74	98.74	100	99.42	56.95	54.04	51.38	52.02	56.39	54.42	57.11	56.34	56.97	56.97	57.66	55.89	56.68	56.97	56.88	56.97	56.88	56.97
H4_Panda	30	35.63	35.91	34.8	71.95	75.1	73.77	75.05	74.15	79.9	81.86	86.47	87.73	87.93	86.67	93.39	97.14	96.98	96.79	97.37	98.25	97.86	98.44	98.25	97.86	97.86	98.05	98.54	98.54	99.42	100	56.75	53.85	51.19	51.82	56.19	54.22	56.92	56.05	56.68	56.68	57.37	55.89	56.48	56.78	56.68	56.78	56.68	56.78
H3_Elephant_Shark	31	35.48	35.75	34.68	55.28	55.1	54.79	55.37	55.92	55.95	57.04	57.4	57.2	57.2	56.69	56.45	55.85	56.95	56.55	56.75	56.65	56.95	56.75	56.85	56.45	56.45	56.75	56.85	56.85	56.95	56.75	100	61.56	59.54	60.24	66.34	60.14	64.11	63.35	63.78	63.78	64.37	62.3	63.48	63.78	63.88	62.99	63.48	63.58
H3_Zebrafish	32	34.3	34.09	34.44	52.28	52.98	53.45	53.63	53.31	53.13	54.82	54.29	53.41	53.41	53.99	53.35	52.7	53.75	53.45	53.75	53.94	54.14	53.94	54.04	54.04	53.94	54.04	53.94	53.94	54.04	53.85	61.56	100	77.72	80	69.42	64.6	67.45	67.91	67.94	67.85	67.55	66.18	66.76	67.26	67.35	66.96	67.06	67.16
H3_Pufferfish	33	33.96	34.79	34.68	49.38	51.14	51.6	51.6	51.64	51.39	52.69	51.93	51.63	51.63	51.83	51.38	50.1	51.09	50.99	51.19	51.09	50.99	50.99	51.09	51.09	50.99	51.09	51.38	51.38	51.38	51.19	59.54	77.72	100	86.69	65.78	62.12	65.28	65.54	65.38	65.38	65.28	64.29	63.5	64.39	64.59	64.29	64.29	64.49
H3_Tilapia	34	33.75	34.57	34.95	50.61	52.03	52.39	52.28	52.86	51.98	53.37	52.46	52.36	52.46	52.65	51.82	51.29	51.92	51.43	51.92	51.82	51.72	51.72	51.82	51.82	51.72	51.82	52.02	52.02	52.02	51.82	60.24	80	86.69	100	68.11	63.39	66.14	67	66.73	66.73	67.32	65.45	65.55	66.44	66.63	65.94	66.04	66.24
H3_Coelacanth	35	34.61	35.09	35.57	55.32	54.94	54.53	54.91	54.77	55.39	56.58	55.65	55.36	55.46	55.45	56.19	54.75	55.8	55.89	55.8	55.89	56.19	55.99	55.99	55.89	55.8	55.99	56.39	56.39	56.39	56.19	66.34	69.42	65.78	68.11	100	70.81	73.85	74.41	74.73	74.73	75.32	72.87	73.85	74.34	74.34	73.75	74.44	74.53
H3_Frog	36	33.57	34.06	34.75	54.22	52.27	52.34	53.32	53.2	52.52	53.61	53.1	53.39	53.49	53.97	53.93	54.03	53.83	53.73	53.73	54.03	54.22	54.03	54.03	53.83	53.93	54.03	54.32	54.32	54.42	54.22	60.14	64.6	62.12	63.39	70.81	100	76.1	77.55	77.47	77.47	80.12	76.4	77.47	78.65	78.45	78.35	78.35	78.26
H3_Lizard	37	33.95	34.64	35.85	56.36	56.07	55.17	55.45	55.5	56.32	56.32	55.6	55.5	55.6	56.57	56.62	56.45	56.72	56.23	56.23	56.53	56.72	56.53	56.53	56.43	56.43	56.53	57.02	57.02	57.11	56.92	64.11	67.45	65.28	66.14	73.85	76.1	100	89.31	89.62	89.62	88.44	85.41	85.7	86.19	86.58	86.19	86.29	86.29
H3_Finch	38	33.92	34.09	35.92	56.13	55.19	54.58	54.86	54.53	56.24	55.84	55.31	54.82	54.92	55.5	55.75	55.84	56.15	55.75	55.75	56.15	56.34	56.15	56.15	56.05	56.05	56.15	56.24	56.24	56.34	56.05	63.35	67.91	65.54	67	74.41	77.55	89.31	100	97.65	97.65	89.9	86.37	87.65	88.14	88.33	88.24	87.94	88.14
H3_Turkey	39	33.88	33.75	36.4	56.92	56.13	55.42	55.9	55.06	56.97	56.58	55.75	55.75	55.85	56.33	56.78	56.61	56.68	56.58	56.58	56.97	57.17	56.97	56.97	56.88	56.88	56.97	56.88	56.88	56.97	56.68	63.78	67.94	65.38	66.73	74.73	77.47	89.62	97.65	100	99.8	89.81	86.58	87.76	88.44	88.64	88.54	88.25	88.44
H3_Chicken	40	33.88	33.75	36.4	56.92	56.13	55.42	55.9	55.06	56.97	56.58	55.75	55.75	55.85	56.43	56.78	56.61	56.68	56.58	56.58	56.97	57.17	56.97	56.97	56.88	56.88	56.97	56.88	56.88	56.97	56.68	63.78	67.85	65.38	66.73	74.73	77.47	89.62	97.65	99.8	100	89.81	86.58	87.76	88.44	88.64	88.54	88.25	88.44
H3_Opossum	41	33.68	34.57	36.4	57.65	55.63	54.93	55.5	56.05	55.69	57.67	55.85	56.15	56.24	56.92	57.17	57.02	57.47	56.78	56.68	57.17	57.37	57.17	57.17	57.07	57.27	57.07	57.56	57.56	57.66	57.37	64.37	67.55	65.28	67.32	75.32	80.12	88.44	89.9	89.81	89.81	100	89.42	91.19	91.87	91.87	91.77	91.58	91.77
H3_Mouse	42	35.02	35.91	36.5	55.57	55.14	54.23	54.31	54.67	54.6	56.78	54.97	55.26	55.36	56.23	55.7	55.27	55.7	55.4	55.4	55.89	55.99	55.89	55.89	55.89	55.99	55.89	55.7	55.7	55.89	55.89	62.3	66.18	64.29	65.45	72.87	76.4	85.41	86.37	86.58	86.58	89.42	100	93.54	94.71	94.91	94.81	95	95.2
H3_Armadillo	43	34.19	34.88	35.88	56.43	55.43	54.93	55.2	55.26	54.9	56.68	55.26	55.46	55.56	56.53	56.58	55.89	56.48	55.89	55.89	56.19	56.29	56.19	56.19	56.19	56.09	56.19	56.48	56.48	56.68	56.48	63.48	66.76	63.5	65.55	73.85	77.47	85.7	87.65	87.76	87.76	91.19	93.54	100	96.47	96.57	97.45	96.87	97.06
H3_Cow	44	34.3	35.09	36.19	56.92	56.03	55.42	55.4	55.26	55.49	56.97	55.65	55.85	55.95	56.62	56.68	56.3	56.68	56.29	56.39	56.68	56.78	56.68	56.68	56.68	56.58	56.68	56.78	56.78	56.97	56.78	63.78	67.26	64.39	66.44	74.34	78.65	86.19	88.14	88.44	88.44	91.87	94.71	96.47	100	99.31	97.85	97.65	97.85
H3_Sheep	45	34.09	34.88	35.99	56.67	55.83	55.22	55.2	55.16	55.29	56.97	55.56	55.75	55.85	56.53	56.58	56.2	56.58	56.19	56.29	56.58	56.68	56.58	56.58	56.58	56.48	56.58	56.68	56.68	56.88	56.68	63.88	67.35	64.59	66.63	74.34	78.45	86.58	88.33	88.64	88.64	91.87	94.91	96.57	99.31	100	97.85	97.65	97.85
H3_Horse	46	34.4	35.19	36.09	56.55	56.13	55.12	55.3	55.26	55.39	57.17	55.85	56.05	56.15	56.92	56.88	56.3	56.68	56.29	56.39	56.68	56.78	56.68	56.68	56.68	56.58	56.68	56.78	56.78	56.97	56.78	62.99	66.96	64.29	65.94	73.75	78.35	86.19	88.24	88.54	88.54	91.77	94.81	97.45	97.85	97.85	100	98.43	98.63
H3_Dog	47	34.19	35.29	35.88	56.55	55.93	55.02	55.3	55.16	55.29	57.17	55.85	56.05	56.15	56.82	56.78	56.2	56.68	56.19	56.29	56.58	56.68	56.58	56.58	56.58	56.48	56.58	56.68	56.68	56.88	56.68	63.48	67.06	64.29	66.04	74.44	78.35	86.29	87.94	88.25	88.25	91.58	95	96.87	97.65	97.65	98.43	100	99.22
H3_Panda	48	34.5	35.5	35.99	56.55	56.03	55.12	55.4	55.26	55.39	57.17	55.85	56.05	56.15	56.92	56.88	56.3	56.68	56.29	56.39	56.68	56.78	56.68	56.68	56.68	56.58	56.68	56.78	56.78	56.97	56.78	63.58	67.16	64.49	66.24	74.53	78.26	86.29	88.14	88.44	88.44	91.77	95.2	97.06	97.85	97.85	98.63	99.22	100
H3_Cat	49	33.26	34.28	37.36	56.55	55.47	54.48	54.57	55.82	55.21	57.38	55.93	56.14	56.25	56.99	56.84	56.64	56.51	55.97	56.19	56.51	56.62	56.51	56.51	56.51	56.51	56.51	56.62	56.62	56.84	56.62	63.54	68.1	65.11	66.99	74.89	79.94	86.05	88.08	88.41	88.41	91.74	95.17	97.21	98.39	98.39	98.93	99.03	99.46
H3_Elephant	50	34.61	35.19	35.99	56.43	55.83	55.12	55.6	55.26	55	56.97	55.56	55.75	55.85	56.53	56.68	55.99	56.58	55.99	56.09	56.39	56.48	56.39	56.39	56.39	56.29	56.39	56.68	56.68	56.88	56.68	63.68	67.35	64.69	66.63	74.05	78.55	86.19	88.04	88.15	88.15	92.07	94.52	97.45	97.65	97.65	98.04	98.04	98.24
H3_Chimpanzee	51	33.56	34.19	34.6	56.43	55.65	54.46	54.76	55.04	54.86	56.24	55.14	55.36	55.46	55.98	55.93	55.48	56.04	55.51	55.61	55.93	56.04	55.93	55.93	55.93	55.83	55.93	56.25	56.25	56.36	56.36	62.85	66.91	63.93	65.82	74.02	78.14	86.06	88.05	88.17	88.17	91.97	95.14	97.36	97.99	97.99	98.52	98.84	98.94
H3_Human	52	34.4	35.29	36.3	56.43	55.83	55.02	55.3	55.46	55.09	56.97	55.56	55.75	55.85	56.62	56.58	56.1	56.58	55.99	56.09	56.39	56.48	56.39	56.39	56.39	56.29	56.39	56.68	56.68	56.88	56.88	63.48	67.26	64.39	66.14	74.05	78.45	86.29	88.04	88.15	88.15	92.07	95.4	97.55	97.94	97.94	98.53	98.73	98.92
H3_Gorilla	53	34.4	35.29	36.3	56.43	55.83	55.02	55.3	55.46	55.09	56.97	55.56	55.75	55.85	56.62	56.58	56.1	56.58	55.99	56.09	56.39	56.48	56.39	56.39	56.39	56.29	56.39	56.68	56.68	56.88	56.88	63.48	67.26	64.39	66.14	74.05	78.45	86.29	88.04	88.15	88.15	92.07	95.4	97.55	97.94	97.94	98.53	98.73	98.92
H3_Gibbon	54	34.4	35.4	36.3	56.55	55.83	55.02	55.3	55.56	55.09	56.97	55.56	55.75	55.85	56.62	56.58	56.1	56.58	55.99	56.09	56.39	56.48	56.39	56.39	56.39	56.29	56.39	56.68	56.68	56.88	56.88	63.48	67.35	64.49	66.24	74.24	78.65	86.39	88.04	88.15	88.15	92.26	95.4	97.36	97.94	97.94	98.53	98.73	98.92
H3_Baboon	55	34.4	35.29	36.3	56.55	55.83	55.02	55.2	55.56	55.09	56.97	55.56	55.75	55.85	56.62	56.58	56.1	56.58	55.99	56.09	56.39	56.48	56.39	56.39	56.39	56.29	56.39	56.68	56.68	56.88	56.88	63.48	67.26	64.59	66.34	74.05	78.65	86.48	88.24	88.34	88.34	92.16	95.59	97.55	98.14	98.14	98.73	98.73	98.92
H3_Squirrel_Monkey	56	34.5	35.4	36.19	56.55	55.83	54.93	55.2	55.46	55.09	56.87	55.56	55.75	55.85	56.72	56.48	56.1	56.58	55.99	56.09	56.39	56.48	56.39	56.39	56.39	56.29	56.39	56.68	56.68	56.88	56.88	63.68	67.26	64.49	66.24	74.24	78.35	86.19	88.04	88.15	88.15	91.97	95.3	97.36	97.65	97.65	98.24	98.63	98.82
H3_Marmoset	57	34.4	35.4	36.3	56.55	55.83	54.93	55.2	55.46	55.09	56.87	55.56	55.75	55.85	56.62	56.48	56.1	56.58	55.99	56.09	56.39	56.48	56.39	56.39	56.39	56.29	56.39	56.68	56.68	56.88	56.88	63.68	67.26	64.39	66.24	74.14	78.26	86.19	87.84	87.95	87.95	92.26	95.1	97.36	97.65	97.65	98.24	98.63	98.82
H5_Coelacanth	58	31.33	31.81	39.6	37.73	37.22	38.27	38.22	36.69	36.02	37.34	36.92	37.53	37.53	37.75	36.48	37.01	37.09	37.39	36.48	37.09	37.09	36.98	36.98	36.78	36.88	36.78	37.39	37.39	37.09	37.09	35.9	36.27	35.94	35.92	36.77	36.26	37.54	37.11	37.78	37.78	37.98	37.68	37.37	37.58	37.37	37.88	37.78	37.98
H6_Coelacanth	59	38.1	39.06	34.7	39.32	40.42	40.39	41.84	40.26	40.34	42.06	40.89	40.89	40.89	40.8	40.74	39.72	40.34	40.24	40.14	40.24	40.34	40.24	40.14	40.04	40.04	40.24	40.44	40.44	40.44	40.34	41.32	41.12	40.65	41.25	42.97	40.65	42.32	41.9	42.16	42.16	42.87	42.37	42.47	42.47	42.26	42.37	42.47	42.57
H6_Frog	60	35.65	36.24	32.17	35.32	38.06	38.2	38.15	37.73	37.46	37.06	37.55	37.65	37.55	37.88	38.52	37.49	38.32	38.12	38.12	38.02	38.12	38.02	38.02	37.82	37.82	38.02	38.02	38.12	38.12	38.02	37.98	37.37	35.88	35.7	37.02	37.83	38.3	37.97	38.24	38.24	38.74	38.64	38.44	38.74	38.44	38.54	38.64	38.54
H5_Armadillo	61	29.99	30.63	36.32	32.95	34.09	35	34.18	34.69	34.1	34.61	33.33	33.71	33.71	34.01	34.56	34.66	33.29	33.42	33.16	33.8	33.54	33.54	33.67	33.54	33.54	33.67	34.05	34.05	33.54	33.67	33.42	32.65	32.78	31.97	34.14	33.25	35.37	33.67	34.14	34.14	34.14	34.14	33.25	33.89	33.89	33.89	33.63	33.63
H5_Elephant	62	32.68	32.59	37.81	34.41	37.22	37.77	37.45	37.18	36.72	37.1	35.82	36.2	36.08	36.99	36.28	36.34	35.02	35.15	35.27	35.52	35.52	35.4	35.4	35.27	35.27	35.4	35.9	35.78	35.27	35.27	35.29	35.17	35.24	34.73	35.5	34.48	36.72	35.54	36.01	36.01	36.26	35.75	34.99	35.62	35.5	35.62	35.5	35.5
H5_Marmoset	63	34.04	33.4	38.4	36.47	37.24	37.91	37.85	36.8	37.36	37.25	36.83	36.93	37.03	36.96	37.62	37.32	36.58	36.58	36.37	36.89	36.99	36.89	36.79	36.99	36.79	36.89	36.99	36.99	36.58	36.68	34.83	35.46	35.01	35.42	36.04	35.42	37.04	36.08	36.35	36.35	36.25	36.88	35.94	36.15	35.94	36.35	36.15	36.35
H5_Squirrel_Monkey	64	34.25	33.51	38.5	36.47	36.93	37.7	37.64	36.59	37.15	37.04	36.51	36.62	36.72	36.65	37.2	37	36.27	36.27	36.27	36.58	36.68	36.58	36.48	36.68	36.48	36.58	36.68	36.68	36.27	36.37	34.83	35.25	34.7	35.1	35.62	35.21	36.63	35.77	36.04	36.04	35.94	36.56	35.62	35.83	35.62	36.04	35.83	36.04
H5_Gibbon	65	34.25	33.51	38.5	36.47	36.93	37.7	37.64	36.59	37.15	37.04	36.51	36.62	36.72	36.65	37.2	37	36.27	36.27	36.27	36.58	36.68	36.58	36.48	36.68	36.48	36.58	36.68	36.68	36.27	36.37	34.83	35.25	34.7	35.1	35.62	35.21	36.63	35.77	36.04	36.04	35.94	36.56	35.62	35.83	35.62	36.04	35.83	36.04
H5_Baboon	66	34.71	34.08	38.22	36.21	36.45	37.32	36.85	37.04	36.77	36.88	36.14	36.24	36.34	36.68	36.62	36.46	35.79	35.79	35.79	36.2	36.31	36.2	36.1	36.31	36.1	36.2	36.31	36.31	35.89	35.89	34.97	35.39	35.26	35.56	36.39	35.25	36.98	36.01	36.39	36.39	36.18	36.81	35.87	36.08	35.87	36.29	36.08	36.29
H5_Gorilla	67	33.9	33.58	38.08	35.56	35.98	36.75	36.38	35.95	36.41	36.41	35.77	35.67	35.77	36.12	36.15	35.91	35.11	35.21	35.53	35.53	35.63	35.53	35.42	35.53	35.32	35.42	35.63	35.63	35.21	35.32	34.81	35.55	35.2	35.5	36.34	35.82	36.83	36.07	36.34	36.34	36.45	36.87	36.03	36.13	35.82	36.34	36.13	36.34
H5_Human	68	34.15	34.04	37.75	36.09	36.72	37.38	36.81	36.38	36.73	36.84	36.31	36.41	36.51	36.75	36.79	36.68	35.85	35.85	35.85	36.27	36.37	36.27	36.17	36.27	36.06	36.17	36.37	36.37	35.96	36.06	35.15	35.77	35.53	35.83	36.56	35.73	37.15	36.39	36.77	36.77	36.77	37.29	36.35	36.56	36.25	36.77	36.56	36.77
H5_Chimpanzee	69	34.17	34.06	37.04	36.09	36.9	37.5	36.88	36.54	37.14	37.02	36.34	36.45	36.57	36.93	36.75	36.3	35.86	35.86	35.86	36.19	36.41	36.3	36.19	36.3	36.08	36.19	36.41	36.41	35.97	36.08	35.55	36.11	35.96	36.51	36.95	36.28	37.36	36.66	36.95	36.95	37.07	37.51	36.62	36.73	36.39	36.84	36.73	36.95
H5_Horse	70	34.63	34.2	39.16	37.71	37.76	38.23	37.86	37.75	37.88	37.88	36.83	37.46	37.57	37.7	37.32	37.62	36.89	36.89	36.79	37.1	37.21	37.1	37	37.1	36.89	37	37.42	37.42	36.89	37	35.97	35.54	35.26	35.6	36.34	34.86	37.58	36.7	37.09	37.09	36.77	37.41	36.24	36.77	36.77	36.66	36.34	36.56
H5_Sheep	71	35.9	34.95	39.65	39.13	38.79	39.64	39.12	38.63	38.58	38.7	38.25	38.58	38.7	38.76	38.81	38.26	37.57	37.57	37.8	37.91	38.02	37.91	37.8	37.91	37.68	37.8	38.13	38.13	37.68	37.68	36.72	35.82	35.72	35.82	37.01	35.88	38.09	37.05	37.57	37.57	37.68	38.25	37.12	37.8	37.57	37.68	37.35	37.35
H5_Cow	72	36.13	34.72	39.42	38.99	38.57	39.18	38.78	38.63	38.47	38.58	37.8	38.13	38.25	38.65	38.81	38.15	37.46	37.46	37.68	37.8	37.91	37.8	37.68	37.8	37.57	37.68	38.02	38.02	37.57	37.68	36.72	35.82	35.38	35.71	37.01	36	38.09	37.05	37.57	37.57	37.57	38.36	37.12	37.8	37.57	37.68	37.35	37.35
H5_Cat	73	33.93	33.72	38.98	36.68	37.71	37.85	38.01	36.85	37.82	37.2	37.09	37.19	37.29	37.01	37.25	37.02	36.43	36.33	36.22	36.53	36.74	36.53	36.43	36.33	36.33	36.43	36.95	36.84	36.43	36.53	35.52	34.79	34.45	34.54	35.68	34.96	37.41	35.93	36.41	36.41	36.2	37.03	36.1	36.41	36.2	36.51	36.2	36.41
H5_Panda	74	34.82	34.29	38.74	36.59	38.01	38.57	38.2	37.98	37.6	37.08	37.18	37.28	37.38	37.31	37.45	36.89	36.62	36.62	36.51	36.83	36.93	36.83	36.72	36.62	36.62	36.72	37.14	37.03	36.62	36.72	36.02	35.39	34.94	35.35	36.5	35.35	37.19	35.8	36.29	36.29	36.29	36.81	35.77	36.18	35.97	36.18	35.87	36.08
H5_Dog	75	34.68	34.26	38.62	37.1	38.11	38.78	38.2	38.19	37.92	37.92	37.28	37.69	37.8	38.24	38.07	37.54	37.14	37.34	37.03	37.34	37.55	37.34	37.24	37.14	37.14	37.24	37.66	37.55	37.14	37.24	35.92	35.6	35.57	35.87	36.7	35.35	37.71	36.33	36.91	36.91	37.02	37.43	36.39	36.91	36.7	36.81	36.5	36.7
H6_Lizard	76	37.55	37.1	33.09	35.89	38.33	38.07	38.83	37.68	37.84	39.66	37.8	38	37.9	38.13	38.37	37.61	38.07	37.97	37.87	38.27	38.37	38.17	38.17	38.17	38.07	38.17	38.07	37.97	38.17	38.07	39.02	37.91	37.23	37.75	39.47	38.16	39.43	38.7	39.27	39.17	39.17	39.07	38.77	39.27	39.17	39.17	39.17	39.37
H6_Mouse	77	34.43	34.42	31.56	33.76	36.67	37.33	37.38	35.82	36.17	37.1	36.36	36.67	36.67	36.8	36.64	35.91	36.53	36.12	36.53	36.53	36.33	36.33	36.43	36.33	36.33	36.43	36.33	36.43	36.43	36.43	36.88	36.35	35.66	35.79	36.41	36.1	39.07	37.8	38.17	38.28	37.97	38.49	38.17	38.69	38.8	38.28	38.38	38.28
H6_Cow	78	35.32	36.34	32.3	33.63	37.15	37.71	37.35	36.41	36.04	37.58	36.85	37.26	37.26	37.28	37.32	36.31	37.01	36.71	37.01	37.01	37.12	37.01	36.91	36.61	36.71	36.81	36.91	37.01	37.12	37.01	37.36	37.15	36.67	36.69	36.9	37.1	38.71	37.65	38.03	38.03	38.95	38.75	38.44	39.05	38.75	39.16	38.85	38.95
H6_Sheep	79	35.26	36.58	32.98	33.97	37.81	37.95	38.11	36.96	36.9	38.34	37.81	37.91	37.91	38.04	37.97	37.22	37.56	37.15	37.46	37.67	37.67	37.67	37.56	37.26	37.36	37.46	37.56	37.67	37.77	37.67	38.02	36.78	36.5	36.52	37.04	36.93	39.26	37.9	38.27	38.27	39.2	39.3	38.89	39.3	39.09	39.51	39.3	39.4
H6_Dog	80	34.98	35.57	32.8	32.82	37.31	37.68	37.53	35.87	35.8	37.96	36.41	36.82	36.82	36.75	36.27	36.29	36.99	36.27	36.37	36.58	36.68	36.68	36.58	36.48	36.48	36.58	36.58	36.68	36.78	36.68	37.16	36.96	36.58	36.91	36.29	36.91	38.72	37.67	37.84	37.84	38.14	38.25	37.94	38.25	37.94	38.25	38.35	38.45
H6_Cat	81	35.18	36.39	32.91	33.33	37.31	37.76	37.3	36.36	35.99	37.93	36.9	37.21	37.21	37.23	37.27	36.59	37.07	36.66	36.76	37.07	37.07	37.07	36.97	36.86	36.86	36.97	36.97	37.07	37.17	37.07	38.03	38.23	36.93	37.46	38.28	37.67	40.08	39.24	39.2	39.3	39.51	39.51	39.1	39.82	39.51	39.71	39.82	39.82
H6_Horse	82	35.65	35.93	32.19	33.97	36.29	36.52	36.48	34.92	35.37	36.61	36.29	36.08	36.08	35.91	36.46	35.94	36.05	35.94	35.84	36.25	36.35	36.25	36.15	35.94	36.05	36.15	36.15	36.25	36.25	36.15	36.59	36.38	36.04	36.34	36.23	36.23	38.47	37.72	37.78	37.89	37.99	38.41	37.89	38.2	37.89	38.3	38.2	38.41
H6_Elephant	83	35	36.73	32.38	32.74	37.24	37.18	37.33	35.58	35.93	37.46	37.35	37.35	37.35	36.97	36.9	36.63	36.7	36.49	36.7	36.9	36.9	36.9	36.8	36.7	36.7	36.8	36.9	37	37	36.8	38.27	38.37	37.49	37.5	37.6	37.3	39.51	38.36	38.63	38.52	38.93	39.14	38.73	39.04	38.93	39.04	39.04	39.24
H6_Armadillo	84	34.65	35.97	32.17	34.6	37.06	37.91	37.65	35.81	36.56	37.47	36.95	37.16	37.16	36.68	36.82	36.32	36.92	36.71	36.71	36.92	37.12	36.92	36.82	36.71	36.71	36.82	36.82	36.92	36.92	36.71	37.15	36.13	36.31	35.78	36.49	35.47	38.39	36.94	37.41	37.51	37.61	38.02	37.51	38.02	37.72	37.92	37.92	38.12
H6_Baboon	85	36.13	36.43	30.8	34.14	36.2	36.34	36.63	34.18	35.66	36.1	35.65	35.76	35.76	35.57	35.72	34.42	35.28	34.95	35.06	35.39	35.5	35.39	35.28	35.17	35.17	35.28	35.17	35.28	35.28	35.17	35.97	35.3	35.01	34.92	34.81	34.26	35.99	35.07	35.48	35.59	35.03	35.37	35.03	35.59	35.25	35.37	35.48	35.59
H6_Gibbon	86	36.29	36.67	31.81	33.67	37.37	37.62	37.36	35.71	36.57	37.69	37.37	37.47	37.47	37.4	37.64	36.12	37.03	36.72	36.72	36.93	36.93	36.93	36.83	36.72	36.72	36.83	36.72	36.83	36.93	36.83	37.78	37.17	36.69	36.4	36.71	36.81	39.22	38.08	38.34	38.45	38.24	38.85	38.65	38.85	38.55	38.85	38.85	39.06
H6_Chimpanzee	87	36.7	37.4	32.13	34.18	37.68	38.13	37.87	36.02	37.08	38.2	37.68	37.78	37.78	37.7	38.05	36.87	37.33	37.03	37.13	37.44	37.44	37.44	37.33	37.23	37.23	37.33	37.23	37.33	37.44	37.33	38.3	37.37	36.79	36.61	37.32	37.32	39.84	38.59	38.96	39.06	38.75	39.26	39.26	39.37	39.06	39.37	39.47	39.67
H6_Human	88	36.42	37.11	32.13	34.18	37.78	38.23	38.18	35.92	37.28	38.1	37.58	37.78	37.78	37.8	38.15	36.98	37.44	37.13	37.23	37.54	37.54	37.54	37.44	37.33	37.33	37.44	37.33	37.44	37.54	37.44	37.89	37.17	36.69	36.61	37.12	37.12	39.53	38.18	38.55	38.65	38.65	39.16	39.16	39.26	38.96	39.26	39.37	39.57
H6_Gorilla	89	36.88	37.77	32.23	35.2	38.2	38.68	38.4	36.52	37.9	38.64	38.31	38.52	38.52	38.48	38.84	37.77	38.1	37.78	37.88	38.2	38.2	38.2	38.1	37.99	37.99	38.1	37.99	38.1	38.2	38.1	38.31	37.89	37.61	37.3	37.62	37.62	39.92	38.83	39.21	39.32	39.21	39.85	39.74	39.74	39.53	39.74	39.74	39.96
H6_Squirrel_Monkey	90	35.48	36.28	32.77	34.05	37.47	38.34	38.28	36.12	37.18	38.2	37.78	37.98	37.98	37.91	38.25	37.08	37.84	37.64	37.54	37.95	38.05	37.95	37.84	37.64	37.64	37.74	37.54	37.64	37.84	37.74	38.4	37.68	37.1	37.32	37.83	37.53	39.53	38.59	38.85	38.96	39.06	39.47	39.06	39.37	39.06	39.37	39.47	39.47
H6_Marmoset	91	35.84	36.44	33.08	34.33	37.66	38.32	38.69	36.28	37.67	38.4	38.07	38.38	38.38	38.61	38.55	37.38	37.93	37.72	37.72	38.13	38.24	38.13	38.03	37.82	37.82	37.93	37.82	37.93	38.13	38.13	38.45	37.45	36.75	36.88	36.88	36.77	38.81	38.27	38.54	38.65	38.33	38.85	38.65	38.96	38.65	38.96	39.17	39.06
[truncated: 43 more columns]
