# Supplementary material for: Evolution-Guided Structural and Functional Analyses of the HERC Family Reveal an Ancient Marine Origin and Determinants of Antiviral Activity
Source: J Virol. 2018 Jun 13;92(13):e00528-18. doi: 10.1128/JVI.00528-18 (PMC6002735; doi:10.1128/JVI.00528-18)
Supplement: Supplemental material [file JVI.00528-18_zjv013183637s3.xlsx]

## Sheet: HERC3
Table S2: Selecton Bayesian Results for HERC3, HERC4, HERC5 and HERC6.
Selecton Bayesian Ka/Ks Results for HERC3 MEC
==========================================================================================================================================\
POS	AMINO	Ka/Ks	[Confidence Interval](* if lower bound > 1)					POSTERIOR PROBABILITIES
					Ka/Ks =	3.9e-09	2.2e-06	9e-05	0.0012	0.0088	0.045	0.19	1.1
==========================================================================================================================================\
1	M	0.043	[3.9e-09,0.19]		0.15	0.15	0.15	0.15	0.15	0.14	0.1	0.014	0
2	T	0.036	[3.9e-09,0.19]		0.15	0.15	0.15	0.15	0.15	0.14	0.094	0.0096	0
3	T	0.44	[0.0088,1]		1.6e-08	9.1e-06	0.00037	0.0049	0.035	0.16	0.49	0.31	0
4	E	0.061	[3.9e-09,1]		0.15	0.15	0.15	0.15	0.14	0.14	0.11	0.029	0
5	D	0.058	[3.9e-09,1]		0.15	0.15	0.15	0.15	0.14	0.14	0.11	0.027	0
6	S	0.55	[0.0088,1]		1.2e-08	7.1e-06	0.00029	0.0038	0.028	0.13	0.42	0.42	0
7	V	0.061	[3.9e-09,1]		0.15	0.15	0.15	0.15	0.14	0.14	0.11	0.029	0
8	A	0.049	[3.9e-09,0.19]		0.15	0.15	0.15	0.15	0.15	0.14	0.1	0.02	0
9	V	0.06	[3.9e-09,1]		0.15	0.15	0.15	0.15	0.14	0.14	0.11	0.028	0
10	P	0.077	[3.9e-09,1]		0.14	0.14	0.14	0.14	0.14	0.14	0.12	0.042	0
11	R	0.044	[3.9e-09,0.19]		0.15	0.15	0.15	0.15	0.15	0.14	0.1	0.016	0
12	L	0.77	[0.045,1]		6.6e-09	3.8e-06	0.00015	0.0021	0.015	0.074	0.27	0.64	0
13	I	0.037	[3.9e-09,0.19]		0.15	0.15	0.15	0.15	0.15	0.14	0.095	0.01	0
14	Q	0.055	[3.9e-09,0.19]		0.15	0.15	0.15	0.15	0.14	0.14	0.11	0.025	0
15	K	0.058	[3.9e-09,1]		0.15	0.15	0.15	0.15	0.14	0.14	0.11	0.027	0
16	L	0.079	[3.9e-09,1]		0.14	0.14	0.14	0.14	0.14	0.13	0.12	0.044	0
17	N	0.048	[3.9e-09,0.19]		0.15	0.15	0.15	0.15	0.15	0.14	0.1	0.018	0
18	Q	0.051	[3.9e-09,0.19]		0.15	0.15	0.15	0.15	0.15	0.14	0.11	0.021	0
19	Q	0.052	[3.9e-09,0.19]		0.15	0.15	0.15	0.15	0.15	0.14	0.11	0.021	0
20	T	0.052	[3.9e-09,0.19]		0.15	0.15	0.15	0.15	0.15	0.14	0.11	0.022	0
21	I	0.037	[3.9e-09,0.19]		0.15	0.15	0.15	0.15	0.15	0.14	0.095	0.01	0
22	L	0.079	[3.9e-09,1]		0.14	0.14	0.14	0.14	0.14	0.13	0.12	0.045	0
23	Q	0.055	[3.9e-09,0.19]		0.15	0.15	0.15	0.15	0.14	0.14	0.11	0.025	0
24	V	0.039	[3.9e-09,0.19]		0.15	0.15	0.15	0.15	0.15	0.14	0.096	0.011	0
25	S	0.048	[3.9e-09,0.19]		0.15	0.15	0.15	0.15	0.15	0.14	0.1	0.019	0
26	C	0.082	[3.9e-09,1]		0.14	0.14	0.14	0.14	0.14	0.13	0.12	0.047	0
27	G	0.076	[3.9e-09,1]		0.14	0.14	0.14	0.14	0.14	0.14	0.12	0.042	0
28	N	0.048	[3.9e-09,0.19]		0.15	0.15	0.15	0.15	0.15	0.14	0.1	0.018	0
29	W	0.11	[3.9e-09,1]		0.13	0.13	0.13	0.13	0.13	0.13	0.12	0.075	0
30	H	0.047	[3.9e-09,0.19]		0.15	0.15	0.15	0.15	0.15	0.14	0.1	0.018	0
31	C	0.78	[0.045,1]		6.4e-09	3.7e-06	0.00015	0.002	0.014	0.071	0.26	0.65	0
32	L	0.07	[3.9e-09,1]		0.14	0.14	0.14	0.14	0.14	0.14	0.11	0.037	0
33	A	0.041	[3.9e-09,0.19]		0.15	0.15	0.15	0.15	0.15	0.14	0.099	0.013	0
34	L	0.064	[3.9e-09,1]		0.14	0.14	0.14	0.14	0.14	0.14	0.11	0.032	0
35	A	0.049	[3.9e-09,0.19]		0.15	0.15	0.15	0.15	0.15	0.14	0.1	0.019	0
36	A	0.041	[3.9e-09,0.19]		0.15	0.15	0.15	0.15	0.15	0.14	0.099	0.013	0
37	D	0.059	[3.9e-09,1]		0.15	0.15	0.15	0.15	0.14	0.14	0.11	0.027	0
38	G	0.073	[3.9e-09,1]		0.14	0.14	0.14	0.14	0.14	0.14	0.11	0.039	0
39	Q	0.052	[3.9e-09,0.19]		0.15	0.15	0.15	0.15	0.15	0.14	0.11	0.021	0
40	F	0.079	[3.9e-09,1]		0.14	0.14	0.14	0.14	0.14	0.13	0.12	0.044	0
41	F	0.079	[3.9e-09,1]		0.14	0.14	0.14	0.14	0.14	0.13	0.12	0.044	0
42	T	0.047	[3.9e-09,0.19]		0.15	0.15	0.15	0.15	0.15	0.14	0.1	0.018	0
43	W	0.11	[3.9e-09,1]		0.13	0.13	0.13	0.13	0.13	0.13	0.12	0.075	0
44	G	0.095	[3.9e-09,1]		0.14	0.14	0.14	0.14	0.14	0.13	0.12	0.058	0
45	K	0.64	[0.0088,1]		9.8e-09	5.6e-06	0.00023	0.003	0.022	0.11	0.36	0.51	0
46	N	0.048	[3.9e-09,0.19]		0.15	0.15	0.15	0.15	0.15	0.14	0.1	0.018	0
47	S	0.038	[3.9e-09,0.19]		0.15	0.15	0.15	0.15	0.15	0.14	0.096	0.011	0
48	H	0.049	[3.9e-09,0.19]		0.15	0.15	0.15	0.15	0.15	0.14	0.1	0.019	0
49	G	0.088	[3.9e-09,1]		0.14	0.14	0.14	0.14	0.14	0.13	0.12	0.052	0
50	Q	0.052	[3.9e-09,0.19]		0.15	0.15	0.15	0.15	0.15	0.14	0.11	0.021	0
51	L	0.073	[3.9e-09,1]		0.14	0.14	0.14	0.14	0.14	0.14	0.11	0.039	0
52	G	0.076	[3.9e-09,1]		0.14	0.14	0.14	0.14	0.14	0.14	0.12	0.042	0
53	L	0.081	[3.9e-09,1]		0.14	0.14	0.14	0.14	0.14	0.13	0.12	0.046	0
54	G	0.088	[3.9e-09,1]		0.14	0.14	0.14	0.14	0.14	0.13	0.12	0.052	0
55	K	0.058	[3.9e-09,1]		0.15	0.15	0.15	0.15	0.14	0.14	0.11	0.027	0
56	E	0.062	[3.9e-09,1]		0.15	0.15	0.15	0.14	0.14	0.14	0.11	0.03	0
57	F	0.76	[0.045,1]		6.8e-09	4e-06	0.00016	0.0021	0.015	0.076	0.28	0.63	0
58	P	0.076	[3.9e-09,1]		0.14	0.14	0.14	0.14	0.14	0.14	0.11	0.042	0
59	S	0.049	[3.9e-09,0.19]		0.15	0.15	0.15	0.15	0.15	0.14	0.1	0.019	0
60	Q	0.056	[3.9e-09,0.19]		0.15	0.15	0.15	0.15	0.14	0.14	0.11	0.025	0
61	A	0.046	[3.9e-09,0.19]		0.15	0.15	0.15	0.15	0.15	0.14	0.1	0.017	0
62	S	0.037	[3.9e-09,0.19]		0.15	0.15	0.15	0.15	0.15	0.14	0.095	0.01	0
63	P	0.076	[3.9e-09,1]		0.14	0.14	0.14	0.14	0.14	0.14	0.12	0.042	0
64	Q	0.052	[3.9e-09,0.19]		0.15	0.15	0.15	0.15	0.15	0.14	0.11	0.021	0
65	R	0.044	[3.9e-09,0.19]		0.15	0.15	0.15	0.15	0.15	0.14	0.1	0.016	0
66	V	0.061	[3.9e-09,1]		0.15	0.15	0.15	0.15	0.14	0.14	0.11	0.029	0
67	R	0.044	[3.9e-09,0.19]		0.15	0.15	0.15	0.15	0.15	0.14	0.1	0.016	0
68	S	0.049	[3.9e-09,0.19]		0.15	0.15	0.15	0.15	0.15	0.14	0.1	0.019	0
69	L	0.079	[3.9e-09,1]		0.14	0.14	0.14	0.14	0.14	0.13	0.12	0.045	0
70	E	0.061	[3.9e-09,1]		0.15	0.15	0.15	0.14	0.14	0.14	0.11	0.03	0
71	G	0.084	[3.9e-09,1]		0.14	0.14	0.14	0.14	0.14	0.13	0.12	0.049	0
72	I	0.041	[3.9e-09,0.19]		0.15	0.15	0.15	0.15	0.15	0.14	0.098	0.013	0
73	P	0.076	[3.9e-09,1]		0.14	0.14	0.14	0.14	0.14	0.14	0.12	0.042	0
74	L	0.079	[3.9e-09,1]		0.14	0.14	0.14	0.14	0.14	0.13	0.12	0.045	0
75	A	0.042	[3.9e-09,0.19]		0.15	0.15	0.15	0.15	0.15	0.14	0.1	0.014	0
76	Q	0.052	[3.9e-09,0.19]		0.15	0.15	0.15	0.15	0.15	0.14	0.11	0.021	0
77	V	0.061	[3.9e-09,1]		0.15	0.15	0.15	0.15	0.14	0.14	0.11	0.029	0
78	A	0.52	[0.0088,1]		1.3e-08	7.7e-06	0.00031	0.0041	0.03	0.14	0.44	0.39	0
79	A	0.049	[3.9e-09,0.19]		0.15	0.15	0.15	0.15	0.15	0.14	0.1	0.019	0
80	G	0.096	[3.9e-09,1]		0.14	0.14	0.14	0.14	0.14	0.13	0.12	0.059	0
81	G	0.091	[3.9e-09,1]		0.14	0.14	0.14	0.14	0.14	0.13	0.12	0.055	0
82	A	0.043	[3.9e-09,0.19]		0.15	0.15	0.15	0.15	0.15	0.14	0.1	0.015	0
83	H	0.052	[3.9e-09,0.19]		0.15	0.15	0.15	0.15	0.15	0.14	0.11	0.022	0
84	S	0.038	[3.9e-09,0.19]		0.15	0.15	0.15	0.15	0.15	0.14	0.096	0.011	0
85	F	0.073	[3.9e-09,1]		0.14	0.14	0.14	0.14	0.14	0.14	0.11	0.039	0
86	A	0.047	[3.9e-09,0.19]		0.15	0.15	0.15	0.15	0.15	0.14	0.1	0.018	0
87	L	0.079	[3.9e-09,1]		0.14	0.14	0.14	0.14	0.14	0.13	0.12	0.045	0
88	S	0.045	[3.9e-09,0.19]		0.15	0.15	0.15	0.15	0.15	0.14	0.1	0.016	0
89	L	0.072	[3.9e-09,1]		0.14	0.14	0.14	0.14	0.14	0.14	0.11	0.038	0
90	S	0.053	[3.9e-09,0.19]		0.15	0.15	0.15	0.15	0.15	0.14	0.11	0.023	0
91	G	0.096	[3.9e-09,1]		0.14	0.14	0.14	0.14	0.14	0.13	0.12	0.059	0
92	A	0.045	[3.9e-09,0.19]		0.15	0.15	0.15	0.15	0.15	0.14	0.1	0.016	0
93	V	0.04	[3.9e-09,0.19]		0.15	0.15	0.15	0.15	0.15	0.14	0.097	0.012	0
94	F	0.073	[3.9e-09,1]		0.14	0.14	0.14	0.14	0.14	0.14	0.11	0.039	0
95	G	0.077	[3.9e-09,1]		0.14	0.14	0.14	0.14	0.14	0.14	0.12	0.042	0
96	W	0.11	[3.9e-09,1]		0.13	0.13	0.13	0.13	0.13	0.13	0.12	0.075	0
97	G	0.088	[3.9e-09,1]		0.14	0.14	0.14	0.14	0.14	0.13	0.12	0.052	0
98	M	0.043	[3.9e-09,0.19]		0.15	0.15	0.15	0.15	0.15	0.14	0.1	0.015	0
99	N	0.043	[3.9e-09,0.19]		0.15	0.15	0.15	0.15	0.15	0.14	0.1	0.015	0
100	N	0.043	[3.9e-09,0.19]		0.15	0.15	0.15	0.15	0.15	0.14	0.1	0.015	0
101	A	0.05	[3.9e-09,0.19]		0.15	0.15	0.15	0.15	0.15	0.14	0.1	0.02	0
102	G	0.089	[3.9e-09,1]		0.14	0.14	0.14	0.14	0.14	0.13	0.12	0.053	0
103	Q	0.052	[3.9e-09,0.19]		0.15	0.15	0.15	0.15	0.15	0.14	0.11	0.021	0
104	L	0.084	[3.9e-09,1]		0.14	0.14	0.14	0.14	0.14	0.13	0.12	0.049	0
105	G	0.088	[3.9e-09,1]		0.14	0.14	0.14	0.14	0.14	0.13	0.12	0.052	0
106	L	0.072	[3.9e-09,1]		0.14	0.14	0.14	0.14	0.14	0.14	0.11	0.038	0
107	S	0.034	[3.9e-09,0.19]		0.15	0.15	0.15	0.15	0.15	0.14	0.092	0.0079	0
108	D	0.058	[3.9e-09,1]		0.15	0.15	0.15	0.15	0.14	0.14	0.11	0.027	0
109	E	0.065	[3.9e-09,1]		0.14	0.14	0.14	0.14	0.14	0.14	0.11	0.033	0
110	K	1	[0.19,1]		4.5e-17	1.5e-11	2.5e-08	4.4e-06	0.00023	0.0058	0.086	0.91	0
111	D	0.058	[3.9e-09,1]		0.15	0.15	0.15	0.15	0.14	0.14	0.11	0.026	0
112	R	0.089	[3.9e-09,1]		0.14	0.14	0.14	0.14	0.14	0.13	0.12	0.053	0
113	E	0.061	[3.9e-09,1]		0.15	0.15	0.15	0.15	0.14	0.14	0.11	0.029	0
114	S	0.043	[3.9e-09,0.19]		0.15	0.15	0.15	0.15	0.15	0.14	0.1	0.015	0
115	P	0.072	[3.9e-09,1]		0.14	0.14	0.14	0.14	0.14	0.14	0.11	0.039	0
116	C	0.088	[3.9e-09,1]		0.14	0.14	0.14	0.14	0.14	0.13	0.12	0.052	0
117	H	0.048	[3.9e-09,0.19]		0.15	0.15	0.15	0.15	0.15	0.14	0.1	0.019	0
118	V	0.056	[3.9e-09,0.19]		0.15	0.15	0.15	0.15	0.14	0.14	0.11	0.025	0
119	K	0.062	[3.9e-09,1]		0.15	0.15	0.15	0.14	0.14	0.14	0.11	0.03	0
120	L	0.071	[3.9e-09,1]		0.14	0.14	0.14	0.14	0.14	0.14	0.11	0.038	0
121	L	0.079	[3.9e-09,1]		0.14	0.14	0.14	0.14	0.14	0.13	0.12	0.044	0
122	R	0.085	[3.9e-09,1]		0.14	0.14	0.14	0.14	0.14	0.13	0.12	0.049	0
123	T	0.05	[3.9e-09,0.19]		0.15	0.15	0.15	0.15	0.15	0.14	0.11	0.02	0
124	Q	0.055	[3.9e-09,0.19]		0.15	0.15	0.15	0.15	0.14	0.14	0.11	0.024	0
125	K	0.062	[3.9e-09,1]		0.15	0.15	0.15	0.14	0.14	0.14	0.11	0.03	0
126	V	0.041	[3.9e-09,0.19]		0.15	0.15	0.15	0.15	0.15	0.14	0.098	0.013	0
127	V	0.043	[3.9e-09,0.19]		0.15	0.15	0.15	0.15	0.15	0.14	0.1	0.015	0
128	Y	0.076	[3.9e-09,1]		0.14	0.14	0.14	0.14	0.14	0.14	0.11	0.041	0
129	I	0.037	[3.9e-09,0.19]		0.15	0.15	0.15	0.15	0.15	0.14	0.094	0.01	0
130	S	0.034	[3.9e-09,0.19]		0.15	0.15	0.15	0.15	0.15	0.14	0.091	0.0077	0
131	C	0.082	[3.9e-09,1]		0.14	0.14	0.14	0.14	0.14	0.13	0.12	0.047	0
132	G	0.096	[3.9e-09,1]		0.14	0.14	0.14	0.14	0.14	0.13	0.12	0.059	0
133	E	0.064	[3.9e-09,1]		0.14	0.14	0.14	0.14	0.14	0.14	0.11	0.032	0
134	E	0.064	[3.9e-09,1]		0.14	0.14	0.14	0.14	0.14	0.14	0.11	0.032	0
135	H	0.051	[3.9e-09,0.19]		0.15	0.15	0.15	0.15	0.15	0.14	0.11	0.021	0
136	T	0.054	[3.9e-09,0.19]		0.15	0.15	0.15	0.15	0.15	0.14	0.11	0.023	0
137	A	0.049	[3.9e-09,0.19]		0.15	0.15	0.15	0.15	0.15	0.14	0.1	0.019	0
138	V	0.04	[3.9e-09,0.19]		0.15	0.15	0.15	0.15	0.15	0.14	0.097	0.012	0
139	L	0.071	[3.9e-09,1]		0.14	0.14	0.14	0.14	0.14	0.14	0.11	0.038	0
140	T	0.054	[3.9e-09,0.19]		0.15	0.15	0.15	0.15	0.14	0.14	0.11	0.023	0
141	K	0.061	[3.9e-09,1]		0.15	0.15	0.15	0.15	0.14	0.14	0.11	0.029	0
142	S	0.034	[3.9e-09,0.19]		0.15	0.15	0.15	0.15	0.15	0.14	0.091	0.0077	0
143	G	0.096	[3.9e-09,1]		0.14	0.14	0.14	0.14	0.14	0.13	0.12	0.059	0
144	G	0.07	[3.9e-09,1]		0.14	0.14	0.14	0.14	0.14	0.14	0.11	0.036	0
145	V	0.061	[3.9e-09,1]		0.15	0.15	0.15	0.15	0.14	0.14	0.11	0.029	0
146	F	0.073	[3.9e-09,1]		0.14	0.14	0.14	0.14	0.14	0.14	0.11	0.039	0
147	T	0.04	[3.9e-09,0.19]		0.15	0.15	0.15	0.15	0.15	0.14	0.098	0.012	0
148	F	0.073	[3.9e-09,1]		0.14	0.14	0.14	0.14	0.14	0.14	0.11	0.039	0
149	G	0.07	[3.9e-09,1]		0.14	0.14	0.14	0.14	0.14	0.14	0.11	0.037	0
150	A	0.042	[3.9e-09,0.19]		0.15	0.15	0.15	0.15	0.15	0.14	0.099	0.014	0
151	G	0.07	[3.9e-09,1]		0.14	0.14	0.14	0.14	0.14	0.14	0.11	0.036	0
152	S	0.048	[3.9e-09,0.19]		0.15	0.15	0.15	0.15	0.15	0.14	0.1	0.019	0
153	C	0.082	[3.9e-09,1]		0.14	0.14	0.14	0.14	0.14	0.13	0.12	0.047	0
154	G	0.088	[3.9e-09,1]		0.14	0.14	0.14	0.14	0.14	0.13	0.12	0.052	0
155	Q	0.055	[3.9e-09,0.19]		0.15	0.15	0.15	0.15	0.14	0.14	0.11	0.025	0
156	L	0.065	[3.9e-09,1]		0.14	0.14	0.14	0.14	0.14	0.14	0.11	0.032	0
157	G	0.095	[3.9e-09,1]		0.14	0.14	0.14	0.14	0.14	0.13	0.12	0.058	0
158	H	0.048	[3.9e-09,0.19]		0.15	0.15	0.15	0.15	0.15	0.14	0.1	0.018	0
159	D	0.06	[3.9e-09,1]		0.15	0.15	0.15	0.15	0.14	0.14	0.11	0.029	0
160	S	0.047	[3.9e-09,0.19]		0.15	0.15	0.15	0.15	0.15	0.14	0.1	0.018	0
161	M	0.043	[3.9e-09,0.19]		0.15	0.15	0.15	0.15	0.15	0.14	0.1	0.014	0
162	N	0.044	[3.9e-09,0.19]		0.15	0.15	0.15	0.15	0.15	0.14	0.1	0.015	0
163	D	0.058	[3.9e-09,1]		0.15	0.15	0.15	0.15	0.14	0.14	0.11	0.027	0
164	E	0.061	[3.9e-09,1]		0.15	0.15	0.15	0.15	0.14	0.14	0.11	0.029	0
165	V	0.039	[3.9e-09,0.19]		0.15	0.15	0.15	0.15	0.15	0.14	0.096	0.012	0
166	N	0.043	[3.9e-09,0.19]		0.15	0.15	0.15	0.15	0.15	0.14	0.1	0.015	0
167	P	0.077	[3.9e-09,1]		0.14	0.14	0.14	0.14	0.14	0.14	0.12	0.042	0
168	R	0.048	[3.9e-09,0.19]		0.15	0.15	0.15	0.15	0.15	0.14	0.1	0.018	0
169	R	0.048	[3.9e-09,0.19]		0.15	0.15	0.15	0.15	0.15	0.14	0.1	0.018	0
170	V	0.039	[3.9e-09,0.19]		0.15	0.15	0.15	0.15	0.15	0.14	0.096	0.011	0
171	L	0.081	[3.9e-09,1]		0.14	0.14	0.14	0.14	0.14	0.13	0.12	0.046	0
172	E	0.061	[3.9e-09,1]		0.15	0.15	0.15	0.15	0.14	0.14	0.11	0.029	0
173	L	0.079	[3.9e-09,1]		0.14	0.14	0.14	0.14	0.14	0.13	0.12	0.044	0
174	M	0.043	[3.9e-09,0.19]		0.15	0.15	0.15	0.15	0.15	0.14	0.1	0.014	0
175	G	0.074	[3.9e-09,1]		0.14	0.14	0.14	0.14	0.14	0.14	0.11	0.041	0
176	S	0.034	[3.9e-09,0.19]		0.15	0.15	0.15	0.15	0.15	0.14	0.091	0.0077	0
177	E	0.064	[3.9e-09,1]		0.14	0.14	0.14	0.14	0.14	0.14	0.11	0.032	0
178	V	0.045	[3.9e-09,0.19]		0.15	0.15	0.15	0.15	0.15	0.14	0.1	0.016	0
179	T	0.04	[3.9e-09,0.19]		0.15	0.15	0.15	0.15	0.15	0.14	0.098	0.012	0
180	Q	0.052	[3.9e-09,0.19]		0.15	0.15	0.15	0.15	0.15	0.14	0.11	0.022	0
181	I	0.036	[3.9e-09,0.19]		0.15	0.15	0.15	0.15	0.15	0.14	0.093	0.0094	0
182	A	0.041	[3.9e-09,0.19]		0.15	0.15	0.15	0.15	0.15	0.14	0.099	0.013	0
183	C	0.082	[3.9e-09,1]		0.14	0.14	0.14	0.14	0.14	0.13	0.12	0.047	0
184	G	0.076	[3.9e-09,1]		0.14	0.14	0.14	0.14	0.14	0.14	0.12	0.042	0
185	R	0.05	[3.9e-09,0.19]		0.15	0.15	0.15	0.15	0.15	0.14	0.1	0.02	0
186	Q	0.055	[3.9e-09,0.19]		0.15	0.15	0.15	0.15	0.14	0.14	0.11	0.025	0
187	H	0.051	[3.9e-09,0.19]		0.15	0.15	0.15	0.15	0.15	0.14	0.11	0.021	0
188	T	0.041	[3.9e-09,0.19]		0.15	0.15	0.15	0.15	0.15	0.14	0.099	0.013	0
189	L	0.087	[3.9e-09,1]		0.14	0.14	0.14	0.14	0.14	0.13	0.12	0.051	0
190	A	0.046	[3.9e-09,0.19]		0.15	0.15	0.15	0.15	0.15	0.14	0.1	0.017	0
191	F	0.078	[3.9e-09,1]		0.14	0.14	0.14	0.14	0.14	0.13	0.12	0.043	0
192	V	0.061	[3.9e-09,1]		0.15	0.15	0.15	0.15	0.14	0.14	0.11	0.029	0
193	P	0.07	[3.9e-09,1]		0.14	0.14	0.14	0.14	0.14	0.14	0.11	0.037	0
194	S	0.043	[3.9e-09,0.19]		0.15	0.15	0.15	0.15	0.15	0.14	0.1	0.015	0
195	S	0.043	[3.9e-09,0.19]		0.15	0.15	0.15	0.15	0.15	0.14	0.1	0.015	0
196	G	0.096	[3.9e-09,1]		0.14	0.14	0.14	0.14	0.14	0.13	0.12	0.059	0
197	L	0.071	[3.9e-09,1]		0.14	0.14	0.14	0.14	0.14	0.14	0.11	0.038	0
198	I	0.04	[3.9e-09,0.19]		0.15	0.15	0.15	0.15	0.15	0.14	0.097	0.013	0
199	Y	0.076	[3.9e-09,1]		0.14	0.14	0.14	0.14	0.14	0.14	0.11	0.041	0
200	A	0.049	[3.9e-09,0.19]		0.15	0.15	0.15	0.15	0.15	0.14	0.1	0.02	0
201	F	0.073	[3.9e-09,1]		0.14	0.14	0.14	0.14	0.14	0.14	0.11	0.039	0
202	G	0.07	[3.9e-09,1]		0.14	0.14	0.14	0.14	0.14	0.14	0.11	0.036	0
203	C	0.082	[3.9e-09,1]		0.14	0.14	0.14	0.14	0.14	0.13	0.12	0.047	0
204	G	0.096	[3.9e-09,1]		0.14	0.14	0.14	0.14	0.14	0.13	0.12	0.059	0
205	A	0.049	[3.9e-09,0.19]		0.15	0.15	0.15	0.15	0.15	0.14	0.1	0.019	0
206	R	0.57	[0.0088,1]		1.2e-08	6.8e-06	0.00028	0.0037	0.026	0.13	0.41	0.44	0
207	G	0.07	[3.9e-09,1]		0.14	0.14	0.14	0.14	0.14	0.14	0.11	0.036	0
208	Q	0.055	[3.9e-09,0.19]		0.15	0.15	0.15	0.15	0.14	0.14	0.11	0.024	0
209	L	0.079	[3.9e-09,1]		0.14	0.14	0.14	0.14	0.14	0.13	0.12	0.044	0
210	G	0.096	[3.9e-09,1]		0.14	0.14	0.14	0.14	0.14	0.13	0.12	0.059	0
211	T	0.04	[3.9e-09,0.19]		0.15	0.15	0.15	0.15	0.15	0.14	0.098	0.012	0
212	G	0.094	[3.9e-09,1]		0.14	0.14	0.14	0.14	0.14	0.13	0.12	0.057	0
213	H	0.052	[3.9e-09,0.19]		0.15	0.15	0.15	0.15	0.15	0.14	0.11	0.022	0
214	T	0.036	[3.9e-09,0.19]		0.15	0.15	0.15	0.15	0.15	0.14	0.094	0.0096	0
215	C	0.082	[3.9e-09,1]		0.14	0.14	0.14	0.14	0.14	0.13	0.12	0.047	0
216	N	0.045	[3.9e-09,0.19]		0.15	0.15	0.15	0.15	0.15	0.14	0.1	0.016	0
217	V	0.04	[3.9e-09,0.19]		0.15	0.15	0.15	0.15	0.15	0.14	0.097	0.013	0
218	K	0.058	[3.9e-09,1]		0.15	0.15	0.15	0.15	0.14	0.14	0.11	0.027	0
219	C	0.088	[3.9e-09,1]		0.14	0.14	0.14	0.14	0.14	0.13	0.12	0.052	0
220	P	0.078	[3.9e-09,1]		0.14	0.14	0.14	0.14	0.14	0.13	0.12	0.043	0
221	S	0.045	[3.9e-09,0.19]		0.15	0.15	0.15	0.15	0.15	0.14	0.1	0.016	0
222	P	0.07	[3.9e-09,1]		0.14	0.14	0.14	0.14	0.14	0.14	0.11	0.037	0
223	V	0.055	[3.9e-09,0.19]		0.15	0.15	0.15	0.15	0.14	0.14	0.11	0.024	0
224	K	0.061	[3.9e-09,1]		0.15	0.15	0.15	0.15	0.14	0.14	0.11	0.029	0
225	G	0.07	[3.9e-09,1]		0.14	0.14	0.14	0.14	0.14	0.14	0.11	0.037	0
226	Y	0.082	[3.9e-09,1]		0.14	0.14	0.14	0.14	0.14	0.13	0.12	0.047	0
227	W	0.11	[3.9e-09,1]		0.13	0.13	0.13	0.13	0.13	0.13	0.12	0.075	0
228	A	0.042	[3.9e-09,0.19]		0.15	0.15	0.15	0.15	0.15	0.14	0.1	0.014	0
229	A	0.045	[3.9e-09,0.19]		0.15	0.15	0.15	0.15	0.15	0.14	0.1	0.016	0
230	H	0.051	[3.9e-09,0.19]		0.15	0.15	0.15	0.15	0.15	0.14	0.11	0.021	0
231	S	0.034	[3.9e-09,0.19]		0.15	0.15	0.15	0.15	0.15	0.14	0.091	0.0077	0
232	G	0.076	[3.9e-09,1]		0.14	0.14	0.14	0.14	0.14	0.14	0.12	0.042	0
233	Q	0.051	[3.9e-09,0.19]		0.15	0.15	0.15	0.15	0.15	0.14	0.11	0.021	0
234	L	0.064	[3.9e-09,1]		0.14	0.14	0.14	0.14	0.14	0.14	0.11	0.032	0
235	S	0.61	[0.0088,1]		1.1e-08	6.1e-06	0.00025	0.0033	0.024	0.11	0.38	0.48	0
236	A	0.046	[3.9e-09,0.19]		0.15	0.15	0.15	0.15	0.15	0.14	0.1	0.017	0
237	R	0.055	[3.9e-09,0.19]		0.15	0.15	0.15	0.15	0.14	0.14	0.11	0.025	0
238	A	0.041	[3.9e-09,0.19]		0.15	0.15	0.15	0.15	0.15	0.14	0.099	0.013	0
239	D	0.058	[3.9e-09,1]		0.15	0.15	0.15	0.15	0.14	0.14	0.11	0.027	0
240	R	0.074	[3.9e-09,1]		0.14	0.14	0.14	0.14	0.14	0.14	0.11	0.04	0
241	F	0.073	[3.9e-09,1]		0.14	0.14	0.14	0.14	0.14	0.14	0.11	0.039	0
242	K	0.062	[3.9e-09,1]		0.15	0.15	0.15	0.14	0.14	0.14	0.11	0.03	0
243	Y	0.076	[3.9e-09,1]		0.14	0.14	0.14	0.14	0.14	0.14	0.11	0.041	0
244	H	0.047	[3.9e-09,0.19]		0.15	0.15	0.15	0.15	0.15	0.14	0.1	0.018	0
245	I	0.037	[3.9e-09,0.19]		0.15	0.15	0.15	0.15	0.15	0.14	0.094	0.01	0
246	V	0.039	[3.9e-09,0.19]		0.15	0.15	0.15	0.15	0.15	0.14	0.096	0.011	0
247	K	0.058	[3.9e-09,1]		0.15	0.15	0.15	0.15	0.14	0.14	0.11	0.027	0
248	Q	0.051	[3.9e-09,0.19]		0.15	0.15	0.15	0.15	0.15	0.14	0.11	0.021	0
249	I	0.04	[3.9e-09,0.19]		0.15	0.15	0.15	0.15	0.15	0.14	0.097	0.013	0
250	F	0.079	[3.9e-09,1]		0.14	0.14	0.14	0.14	0.14	0.13	0.12	0.044	0
251	S	0.043	[3.9e-09,0.19]		0.15	0.15	0.15	0.15	0.15	0.14	0.1	0.015	0
252	G	0.096	[3.9e-09,1]		0.14	0.14	0.14	0.14	0.14	0.13	0.12	0.059	0
253	G	0.096	[3.9e-09,1]		0.14	0.14	0.14	0.14	0.14	0.13	0.12	0.059	0
254	D	0.061	[3.9e-09,1]		0.15	0.15	0.15	0.14	0.14	0.14	0.11	0.03	0
255	Q	0.055	[3.9e-09,0.19]		0.15	0.15	0.15	0.15	0.14	0.14	0.11	0.024	0
256	T	0.036	[3.9e-09,0.19]		0.15	0.15	0.15	0.15	0.15	0.14	0.094	0.0096	0
257	F	0.073	[3.9e-09,1]		0.14	0.14	0.14	0.14	0.14	0.14	0.11	0.039	0
258	V	0.045	[3.9e-09,0.19]		0.15	0.15	0.15	0.15	0.15	0.14	0.1	0.016	0
259	L	0.064	[3.9e-09,1]		0.14	0.14	0.14	0.14	0.14	0.14	0.11	0.032	0
260	C	0.088	[3.9e-09,1]		0.14	0.14	0.14	0.14	0.14	0.13	0.12	0.052	0
261	S	0.048	[3.9e-09,0.19]		0.15	0.15	0.15	0.15	0.15	0.14	0.1	0.019	0
262	K	0.062	[3.9e-09,1]		0.15	0.15	0.15	0.14	0.14	0.14	0.11	0.03	0
263	Y	0.077	[3.9e-09,1]		0.14	0.14	0.14	0.14	0.14	0.13	0.12	0.043	0
264	E	0.061	[3.9e-09,1]		0.15	0.15	0.15	0.15	0.14	0.14	0.11	0.029	0
265	N	0.043	[3.9e-09,0.19]		0.15	0.15	0.15	0.15	0.15	0.14	0.1	0.015	0
266	Y	0.52	[0.0088,1]		1.3e-08	7.7e-06	0.00031	0.0041	0.03	0.14	0.44	0.39	0
267	S	0.045	[3.9e-09,0.19]		0.15	0.15	0.15	0.15	0.15	0.14	0.1	0.016	0
268	P	0.07	[3.9e-09,1]		0.14	0.14	0.14	0.14	0.14	0.14	0.11	0.037	0
269	A	0.041	[3.9e-09,0.19]		0.15	0.15	0.15	0.15	0.15	0.14	0.099	0.013	0
270	V	0.039	[3.9e-09,0.19]		0.15	0.15	0.15	0.15	0.15	0.14	0.096	0.011	0
271	D	0.061	[3.9e-09,1]		0.15	0.15	0.15	0.14	0.14	0.14	0.11	0.03	0
272	F	0.078	[3.9e-09,1]		0.14	0.14	0.14	0.14	0.14	0.13	0.12	0.044	0
273	R	0.044	[3.9e-09,0.19]		0.15	0.15	0.15	0.15	0.15	0.14	0.1	0.015	0
274	T	0.55	[0.0088,1]		1.3e-08	7.2e-06	0.00029	0.0039	0.028	0.13	0.42	0.41	0
275	M	0.52	[0.0088,1]		1.3e-08	7.7e-06	0.00031	0.0042	0.03	0.14	0.44	0.38	0
276	N	0.048	[3.9e-09,0.19]		0.15	0.15	0.15	0.15	0.15	0.14	0.1	0.018	0
277	Q	0.055	[3.9e-09,0.19]		0.15	0.15	0.15	0.15	0.14	0.14	0.11	0.025	0
278	A	0.049	[3.9e-09,0.19]		0.15	0.15	0.15	0.15	0.15	0.14	0.1	0.02	0
279	H	0.047	[3.9e-09,0.19]		0.15	0.15	0.15	0.15	0.15	0.14	0.1	0.018	0
280	Y	0.08	[3.9e-09,1]		0.14	0.14	0.14	0.14	0.14	0.13	0.12	0.045	0
281	T	0.041	[3.9e-09,0.19]		0.15	0.15	0.15	0.15	0.15	0.14	0.099	0.013	0
282	S	0.034	[3.9e-09,0.19]		0.15	0.15	0.15	0.15	0.15	0.14	0.091	0.0077	0
283	L	0.081	[3.9e-09,1]		0.14	0.14	0.14	0.14	0.14	0.13	0.12	0.046	0
284	I	0.037	[3.9e-09,0.19]		0.15	0.15	0.15	0.15	0.15	0.14	0.095	0.01	0
285	N	0.043	[3.9e-09,0.19]		0.15	0.15	0.15	0.15	0.15	0.14	0.1	0.015	0
286	D	0.058	[3.9e-09,1]		0.15	0.15	0.15	0.15	0.14	0.14	0.11	0.026	0
287	E	0.064	[3.9e-09,1]		0.14	0.14	0.14	0.14	0.14	0.14	0.11	0.032	0
288	T	0.041	[3.9e-09,0.19]		0.15	0.15	0.15	0.15	0.15	0.14	0.098	0.013	0
289	I	0.037	[3.9e-09,0.19]		0.15	0.15	0.15	0.15	0.15	0.14	0.095	0.01	0
290	A	0.049	[3.9e-09,0.19]		0.15	0.15	0.15	0.15	0.15	0.14	0.1	0.019	0
291	V	0.49	[0.0088,1]		1.5e-08	8.4e-06	0.00034	0.0045	0.032	0.15	0.46	0.35	0
292	W	0.11	[3.9e-09,1]		0.13	0.13	0.13	0.13	0.13	0.13	0.12	0.075	0
293	R	0.048	[3.9e-09,0.19]		0.15	0.15	0.15	0.15	0.15	0.14	0.1	0.018	0
294	Q	0.055	[3.9e-09,0.19]		0.15	0.15	0.15	0.15	0.14	0.14	0.11	0.025	0
295	K	0.062	[3.9e-09,1]		0.15	0.15	0.15	0.15	0.14	0.14	0.11	0.03	0
296	L	0.071	[3.9e-09,1]		0.14	0.14	0.14	0.14	0.14	0.14	0.11	0.038	0
297	S	0.053	[3.9e-09,0.19]		0.15	0.15	0.15	0.15	0.15	0.14	0.11	0.023	0
298	E	0.064	[3.9e-09,1]		0.14	0.14	0.14	0.14	0.14	0.14	0.11	0.032	0
299	H	0.052	[3.9e-09,0.19]		0.15	0.15	0.15	0.15	0.15	0.14	0.11	0.022	0
300	N	0.57	[0.0088,1]		1.2e-08	6.9e-06	0.00028	0.0037	0.027	0.13	0.41	0.43	0
301	N	0.043	[3.9e-09,0.19]		0.15	0.15	0.15	0.15	0.15	0.14	0.1	0.015	0
302	A	0.049	[3.9e-09,0.19]		0.15	0.15	0.15	0.15	0.15	0.14	0.1	0.02	0
303	N	0.043	[3.9e-09,0.19]		0.15	0.15	0.15	0.15	0.15	0.14	0.1	0.015	0
304	T	0.054	[3.9e-09,0.19]		0.15	0.15	0.15	0.15	0.14	0.14	0.11	0.023	0
305	I	0.49	[0.0088,1]		1.4e-08	8.3e-06	0.00034	0.0045	0.032	0.15	0.46	0.35	0
306	N	0.043	[3.9e-09,0.19]		0.15	0.15	0.15	0.15	0.15	0.14	0.1	0.015	0
307	G	0.07	[3.9e-09,1]		0.14	0.14	0.14	0.14	0.14	0.14	0.11	0.036	0
308	V	0.039	[3.9e-09,0.19]		0.15	0.15	0.15	0.15	0.15	0.14	0.096	0.011	0
309	V	0.039	[3.9e-09,0.19]		0.15	0.15	0.15	0.15	0.15	0.14	0.096	0.011	0
310	Q	0.051	[3.9e-09,0.19]		0.15	0.15	0.15	0.15	0.15	0.14	0.11	0.021	0
311	I	0.037	[3.9e-09,0.19]		0.15	0.15	0.15	0.15	0.15	0.14	0.095	0.01	0
312	L	0.079	[3.9e-09,1]		0.14	0.14	0.14	0.14	0.14	0.13	0.12	0.045	0
313	S	0.043	[3.9e-09,0.19]		0.15	0.15	0.15	0.15	0.15	0.14	0.1	0.015	0
314	S	0.043	[3.9e-09,0.19]		0.15	0.15	0.15	0.15	0.15	0.14	0.1	0.015	0
315	A	0.049	[3.9e-09,0.19]		0.15	0.15	0.15	0.15	0.15	0.14	0.1	0.019	0
316	A	0.046	[3.9e-09,0.19]		0.15	0.15	0.15	0.15	0.15	0.14	0.1	0.017	0
317	C	0.082	[3.9e-09,1]		0.14	0.14	0.14	0.14	0.14	0.13	0.12	0.047	0
318	W	0.11	[3.9e-09,1]		0.13	0.13	0.13	0.13	0.13	0.13	0.12	0.075	0
319	N	0.043	[3.9e-09,0.19]		0.15	0.15	0.15	0.15	0.15	0.14	0.1	0.015	0
320	G	0.096	[3.9e-09,1]		0.14	0.14	0.14	0.14	0.14	0.13	0.12	0.059	0
321	S	0.034	[3.9e-09,0.19]		0.15	0.15	0.15	0.15	0.15	0.14	0.092	0.0079	0
322	F	0.073	[3.9e-09,1]		0.14	0.14	0.14	0.14	0.14	0.14	0.11	0.039	0
323	L	0.064	[3.9e-09,1]		0.14	0.14	0.14	0.14	0.14	0.14	0.11	0.032	0
324	E	0.064	[3.9e-09,1]		0.14	0.14	0.14	0.14	0.14	0.14	0.11	0.032	0
325	K	0.062	[3.9e-09,1]		0.15	0.15	0.15	0.14	0.14	0.14	0.11	0.03	0
326	K	0.062	[3.9e-09,1]		0.15	0.15	0.15	0.14	0.14	0.14	0.11	0.03	0
327	I	0.036	[3.9e-09,0.19]		0.15	0.15	0.15	0.15	0.15	0.14	0.093	0.0094	0
328	D	0.058	[3.9e-09,1]		0.15	0.15	0.15	0.15	0.14	0.14	0.11	0.026	0
329	E	0.064	[3.9e-09,1]		0.14	0.14	0.14	0.14	0.14	0.14	0.11	0.032	0
330	H	0.047	[3.9e-09,0.19]		0.15	0.15	0.15	0.15	0.15	0.14	0.1	0.018	0
331	F	0.073	[3.9e-09,1]		0.14	0.14	0.14	0.14	0.14	0.14	0.11	0.039	0
332	K	0.062	[3.9e-09,1]		0.15	0.15	0.15	0.14	0.14	0.14	0.11	0.03	0
333	T	0.053	[3.9e-09,0.19]		0.15	0.15	0.15	0.15	0.15	0.14	0.11	0.023	0
334	S	0.034	[3.9e-09,0.19]		0.15	0.15	0.15	0.15	0.15	0.14	0.091	0.0077	0
335	P	0.077	[3.9e-09,1]		0.14	0.14	0.14	0.14	0.14	0.14	0.12	0.042	0
336	K	0.062	[3.9e-09,1]		0.15	0.15	0.15	0.14	0.14	0.14	0.11	0.03	0
337	I	0.04	[3.9e-09,0.19]		0.15	0.15	0.15	0.15	0.15	0.14	0.097	0.013	0
338	P	0.07	[3.9e-09,1]		0.14	0.14	0.14	0.14	0.14	0.14	0.11	0.037	0
339	G	0.089	[3.9e-09,1]		0.14	0.14	0.14	0.14	0.14	0.13	0.12	0.053	0
340	I	0.036	[3.9e-09,0.19]		0.15	0.15	0.15	0.15	0.15	0.14	0.093	0.0094	0
341	D	0.062	[3.9e-09,1]		0.15	0.15	0.15	0.15	0.14	0.14	0.11	0.03	0
342	L	0.079	[3.9e-09,1]		0.14	0.14	0.14	0.14	0.14	0.13	0.12	0.044	0
343	N	0.048	[3.9e-09,0.19]		0.15	0.15	0.15	0.15	0.15	0.14	0.1	0.018	0
344	S	0.053	[3.9e-09,0.19]		0.15	0.15	0.15	0.15	0.15	0.14	0.11	0.023	0
345	T	0.041	[3.9e-09,0.19]		0.15	0.15	0.15	0.15	0.15	0.14	0.099	0.013	0
346	R	0.048	[3.9e-09,0.19]		0.15	0.15	0.15	0.15	0.15	0.14	0.1	0.019	0
347	V	0.061	[3.9e-09,1]		0.15	0.15	0.15	0.15	0.14	0.14	0.11	0.029	0
348	L	0.079	[3.9e-09,1]		0.14	0.14	0.14	0.14	0.14	0.13	0.12	0.045	0
349	F	0.073	[3.9e-09,1]		0.14	0.14	0.14	0.14	0.14	0.14	0.11	0.039	0
350	E	0.061	[3.9e-09,1]		0.15	0.15	0.15	0.15	0.14	0.14	0.11	0.03	0
351	K	0.058	[3.9e-09,1]		0.15	0.15	0.15	0.15	0.14	0.14	0.11	0.027	0
352	L	0.078	[3.9e-09,1]		0.14	0.14	0.14	0.14	0.14	0.13	0.12	0.043	0
353	M	0.043	[3.9e-09,0.19]		0.15	0.15	0.15	0.15	0.15	0.14	0.1	0.014	0
354	N	0.98	[0.19,1]		7.7e-17	2.6e-11	4.2e-08	7.5e-06	0.00039	0.0096	0.13	0.86	0
355	S	0.044	[3.9e-09,0.19]		0.15	0.15	0.15	0.15	0.15	0.14	0.1	0.015	0
356	Q	0.051	[3.9e-09,0.19]		0.15	0.15	0.15	0.15	0.15	0.14	0.11	0.021	0
357	H	0.052	[3.9e-09,0.19]		0.15	0.15	0.15	0.15	0.15	0.14	0.11	0.022	0
358	S	0.049	[3.9e-09,0.19]		0.15	0.15	0.15	0.15	0.15	0.14	0.1	0.019	0
359	M	0.043	[3.9e-09,0.19]		0.15	0.15	0.15	0.15	0.15	0.14	0.1	0.014	0
360	I	0.036	[3.9e-09,0.19]		0.15	0.15	0.15	0.15	0.15	0.14	0.093	0.0094	0
361	L	0.087	[3.9e-09,1]		0.14	0.14	0.14	0.14	0.14	0.13	0.12	0.052	0
362	E	0.065	[3.9e-09,1]		0.14	0.14	0.14	0.14	0.14	0.14	0.11	0.032	0
363	Q	0.051	[3.9e-09,0.19]		0.15	0.15	0.15	0.15	0.15	0.14	0.11	0.021	0
364	I	0.039	[3.9e-09,0.19]		0.15	0.15	0.15	0.15	0.15	0.14	0.096	0.012	0
365	L	0.077	[3.9e-09,1]		0.14	0.14	0.14	0.14	0.14	0.14	0.12	0.042	0
366	N	0.047	[3.9e-09,0.19]		0.15	0.15	0.15	0.15	0.15	0.14	0.1	0.018	0
367	S	0.037	[3.9e-09,0.19]		0.15	0.15	0.15	0.15	0.15	0.14	0.095	0.01	0
368	F	0.073	[3.9e-09,1]		0.14	0.14	0.14	0.14	0.14	0.14	0.11	0.039	0
369	E	0.064	[3.9e-09,1]		0.14	0.14	0.14	0.14	0.14	0.14	0.11	0.032	0
370	S	0.034	[3.9e-09,0.19]		0.15	0.15	0.15	0.15	0.15	0.14	0.091	0.0077	0
371	C	0.087	[3.9e-09,1]		0.14	0.14	0.14	0.14	0.14	0.13	0.12	0.052	0
372	L	0.079	[3.9e-09,1]		0.14	0.14	0.14	0.14	0.14	0.13	0.12	0.044	0
373	I	0.036	[3.9e-09,0.19]		0.15	0.15	0.15	0.15	0.15	0.14	0.093	0.0094	0
374	P	0.071	[3.9e-09,1]		0.14	0.14	0.14	0.14	0.14	0.14	0.11	0.038	0
375	Q	0.052	[3.9e-09,0.19]		0.15	0.15	0.15	0.15	0.15	0.14	0.11	0.021	0
376	L	0.072	[3.9e-09,1]		0.14	0.14	0.14	0.14	0.14	0.14	0.11	0.038	0
377	S	0.049	[3.9e-09,0.19]		0.15	0.15	0.15	0.15	0.15	0.14	0.1	0.019	0
378	S	0.034	[3.9e-09,0.19]		0.15	0.15	0.15	0.15	0.15	0.14	0.092	0.008	0
379	S	0.053	[3.9e-09,0.19]		0.15	0.15	0.15	0.15	0.15	0.14	0.11	0.023	0
380	P	0.079	[3.9e-09,1]		0.14	0.14	0.14	0.14	0.14	0.13	0.12	0.045	0
381	P	0.079	[3.9e-09,1]		0.14	0.14	0.14	0.14	0.14	0.13	0.12	0.045	0
382	D	0.058	[3.9e-09,1]		0.15	0.15	0.15	0.15	0.14	0.14	0.11	0.026	0
383	V	0.039	[3.9e-09,0.19]		0.15	0.15	0.15	0.15	0.15	0.14	0.096	0.011	0
384	E	0.064	[3.9e-09,1]		0.14	0.14	0.14	0.14	0.14	0.14	0.11	0.032	0
385	A	0.047	[3.9e-09,0.19]		0.15	0.15	0.15	0.15	0.15	0.14	0.1	0.018	0
386	M	0.043	[3.9e-09,0.19]		0.15	0.15	0.15	0.15	0.15	0.14	0.1	0.014	0
387	R	0.048	[3.9e-09,0.19]		0.15	0.15	0.15	0.15	0.15	0.14	0.1	0.018	0
388	I	0.04	[3.9e-09,0.19]		0.15	0.15	0.15	0.15	0.15	0.14	0.097	0.013	0
389	Y	0.077	[3.9e-09,1]		0.14	0.14	0.14	0.14	0.14	0.14	0.12	0.042	0
390	L	0.079	[3.9e-09,1]		0.14	0.14	0.14	0.14	0.14	0.13	0.12	0.045	0
391	I	0.037	[3.9e-09,0.19]		0.15	0.15	0.15	0.15	0.15	0.14	0.095	0.01	0
392	L	0.084	[3.9e-09,1]		0.14	0.14	0.14	0.14	0.14	0.13	0.12	0.049	0
393	P	0.072	[3.9e-09,1]		0.14	0.14	0.14	0.14	0.14	0.14	0.11	0.039	0
394	E	0.062	[3.9e-09,1]		0.15	0.15	0.15	0.14	0.14	0.14	0.11	0.03	0
395	F	0.075	[3.9e-09,1]		0.14	0.14	0.14	0.14	0.14	0.14	0.11	0.041	0
396	P	0.076	[3.9e-09,1]		0.14	0.14	0.14	0.14	0.14	0.14	0.12	0.042	0
397	L	0.081	[3.9e-09,1]		0.14	0.14	0.14	0.14	0.14	0.13	0.12	0.046	0
398	L	0.071	[3.9e-09,1]		0.14	0.14	0.14	0.14	0.14	0.14	0.11	0.038	0
399	Q	0.051	[3.9e-09,0.19]		0.15	0.15	0.15	0.15	0.15	0.14	0.11	0.021	0
400	D	0.058	[3.9e-09,1]		0.15	0.15	0.15	0.15	0.14	0.14	0.11	0.026	0
401	S	0.048	[3.9e-09,0.19]		0.15	0.15	0.15	0.15	0.15	0.14	0.1	0.019	0
402	K	0.058	[3.9e-09,1]		0.15	0.15	0.15	0.15	0.14	0.14	0.11	0.027	0
403	Y	0.076	[3.9e-09,1]		0.14	0.14	0.14	0.14	0.14	0.14	0.11	0.041	0
404	Y	0.08	[3.9e-09,1]		0.14	0.14	0.14	0.14	0.14	0.13	0.12	0.045	0
405	I	0.037	[3.9e-09,0.19]		0.15	0.15	0.15	0.15	0.15	0.14	0.095	0.01	0
406	T	0.051	[3.9e-09,0.19]		0.15	0.15	0.15	0.15	0.15	0.14	0.11	0.021	0
407	L	0.07	[3.9e-09,1]		0.14	0.14	0.14	0.14	0.14	0.14	0.11	0.037	0
408	T	0.036	[3.9e-09,0.19]		0.15	0.15	0.15	0.15	0.15	0.14	0.094	0.0096	0
409	I	0.037	[3.9e-09,0.19]		0.15	0.15	0.15	0.15	0.15	0.14	0.094	0.01	0
410	P	0.077	[3.9e-09,1]		0.14	0.14	0.14	0.14	0.14	0.14	0.12	0.042	0
411	L	0.078	[3.9e-09,1]		0.14	0.14	0.14	0.14	0.14	0.13	0.12	0.044	0
412	A	0.042	[3.9e-09,0.19]		0.15	0.15	0.15	0.15	0.15	0.14	0.099	0.014	0
413	M	0.043	[3.9e-09,0.19]		0.15	0.15	0.15	0.15	0.15	0.14	0.1	0.014	0
414	A	0.046	[3.9e-09,0.19]		0.15	0.15	0.15	0.15	0.15	0.14	0.1	0.017	0
415	I	0.036	[3.9e-09,0.19]		0.15	0.15	0.15	0.15	0.15	0.14	0.093	0.0094	0
416	L	0.078	[3.9e-09,1]		0.14	0.14	0.14	0.14	0.14	0.13	0.12	0.043	0
417	R	0.078	[3.9e-09,1]		0.14	0.14	0.14	0.14	0.14	0.13	0.12	0.044	0
418	L	0.079	[3.9e-09,1]		0.14	0.14	0.14	0.14	0.14	0.13	0.12	0.045	0
419	D	0.058	[3.9e-09,1]		0.15	0.15	0.15	0.15	0.14	0.14	0.11	0.026	0
420	T	0.054	[3.9e-09,0.19]		0.15	0.15	0.15	0.15	0.14	0.14	0.11	0.023	0
421	N	0.048	[3.9e-09,0.19]		0.15	0.15	0.15	0.15	0.15	0.14	0.1	0.018	0
422	P	0.076	[3.9e-09,1]		0.14	0.14	0.14	0.14	0.14	0.14	0.11	0.042	0
423	S	0.038	[3.9e-09,0.19]		0.15	0.15	0.15	0.15	0.15	0.14	0.096	0.01	0
424	K	0.062	[3.9e-09,1]		0.15	0.15	0.15	0.14	0.14	0.14	0.11	0.03	0
425	V	0.044	[3.9e-09,0.19]		0.15	0.15	0.15	0.15	0.15	0.14	0.1	0.016	0
426	L	0.084	[3.9e-09,1]		0.14	0.14	0.14	0.14	0.14	0.13	0.12	0.049	0
427	D	0.058	[3.9e-09,1]		0.15	0.15	0.15	0.15	0.14	0.14	0.11	0.026	0
428	N	0.047	[3.9e-09,0.19]		0.15	0.15	0.15	0.15	0.15	0.14	0.1	0.018	0
429	W	0.11	[3.9e-09,1]		0.13	0.13	0.13	0.13	0.13	0.13	0.12	0.075	0
430	W	0.11	[3.9e-09,1]		0.13	0.13	0.13	0.13	0.13	0.13	0.12	0.075	0
431	S	0.043	[3.9e-09,0.19]		0.15	0.15	0.15	0.15	0.15	0.14	0.1	0.015	0
432	Q	0.051	[3.9e-09,0.19]		0.15	0.15	0.15	0.15	0.15	0.14	0.11	0.021	0
433	V	0.046	[3.9e-09,0.19]		0.15	0.15	0.15	0.15	0.15	0.14	0.1	0.017	0
434	C	0.088	[3.9e-09,1]		0.14	0.14	0.14	0.14	0.14	0.13	0.12	0.052	0
435	P	0.075	[3.9e-09,1]		0.14	0.14	0.14	0.14	0.14	0.14	0.11	0.041	0
436	K	0.062	[3.9e-09,1]		0.15	0.15	0.15	0.14	0.14	0.14	0.11	0.03	0
437	Y	0.077	[3.9e-09,1]		0.14	0.14	0.14	0.14	0.14	0.14	0.12	0.042	0
438	F	0.079	[3.9e-09,1]		0.14	0.14	0.14	0.14	0.14	0.13	0.12	0.044	0
439	M	0.54	[0.0088,1]		1.3e-08	7.4e-06	0.0003	0.004	0.029	0.14	0.43	0.4	0
440	K	0.059	[3.9e-09,1]		0.15	0.15	0.15	0.15	0.14	0.14	0.11	0.027	0
441	L	0.078	[3.9e-09,1]		0.14	0.14	0.14	0.14	0.14	0.13	0.12	0.044	0
442	V	0.045	[3.9e-09,0.19]		0.15	0.15	0.15	0.15	0.15	0.14	0.1	0.016	0
443	N	0.048	[3.9e-09,0.19]		0.15	0.15	0.15	0.15	0.15	0.14	0.1	0.018	0
444	L	0.071	[3.9e-09,1]		0.14	0.14	0.14	0.14	0.14	0.14	0.11	0.038	0
445	Y	0.076	[3.9e-09,1]		0.14	0.14	0.14	0.14	0.14	0.14	0.11	0.041	0
446	K	0.062	[3.9e-09,1]		0.15	0.15	0.15	0.14	0.14	0.14	0.11	0.03	0
447	G	0.07	[3.9e-09,1]		0.14	0.14	0.14	0.14	0.14	0.14	0.11	0.037	0
448	A	0.049	[3.9e-09,0.19]		0.15	0.15	0.15	0.15	0.15	0.14	0.1	0.019	0
449	V	0.043	[3.9e-09,0.19]		0.15	0.15	0.15	0.15	0.15	0.14	0.1	0.015	0
450	L	0.56	[0.0088,1]		1.2e-08	7e-06	0.00028	0.0037	0.027	0.13	0.41	0.43	0
451	Y	0.076	[3.9e-09,1]		0.14	0.14	0.14	0.14	0.14	0.14	0.11	0.042	0
452	L	0.085	[3.9e-09,1]		0.14	0.14	0.14	0.14	0.14	0.13	0.12	0.05	0
453	L	0.079	[3.9e-09,1]		0.14	0.14	0.14	0.14	0.14	0.13	0.12	0.044	0
454	R	0.047	[3.9e-09,0.19]		0.15	0.15	0.15	0.15	0.15	0.14	0.1	0.017	0
455	G	0.096	[3.9e-09,1]		0.14	0.14	0.14	0.14	0.14	0.13	0.12	0.059	0
456	R	0.048	[3.9e-09,0.19]		0.15	0.15	0.15	0.15	0.15	0.14	0.1	0.018	0
457	K	0.058	[3.9e-09,1]		0.15	0.15	0.15	0.15	0.14	0.14	0.11	0.027	0
458	T	0.054	[3.9e-09,0.19]		0.15	0.15	0.15	0.15	0.15	0.14	0.11	0.023	0
459	F	0.079	[3.9e-09,1]		0.14	0.14	0.14	0.14	0.14	0.13	0.12	0.044	0
460	L	0.079	[3.9e-09,1]		0.14	0.14	0.14	0.14	0.14	0.13	0.12	0.045	0
461	I	0.037	[3.9e-09,0.19]		0.15	0.15	0.15	0.15	0.15	0.14	0.094	0.01	0
462	P	0.072	[3.9e-09,1]		0.14	0.14	0.14	0.14	0.14	0.14	0.11	0.038	0
463	V	0.046	[3.9e-09,0.19]		0.15	0.15	0.15	0.15	0.15	0.14	0.1	0.017	0
464	L	0.079	[3.9e-09,1]		0.14	0.14	0.14	0.14	0.14	0.13	0.12	0.044	0
465	F	0.073	[3.9e-09,1]		0.14	0.14	0.14	0.14	0.14	0.14	0.11	0.039	0
466	N	0.048	[3.9e-09,0.19]		0.15	0.15	0.15	0.15	0.15	0.14	0.1	0.018	0
467	N	0.043	[3.9e-09,0.19]		0.15	0.15	0.15	0.15	0.15	0.14	0.1	0.015	0
468	Y	0.076	[3.9e-09,1]		0.14	0.14	0.14	0.14	0.14	0.14	0.11	0.042	0
469	I	0.49	[0.0088,1]		1.4e-08	8.3e-06	0.00034	0.0045	0.032	0.15	0.46	0.35	0
470	T	0.054	[3.9e-09,0.19]		0.15	0.15	0.15	0.15	0.14	0.14	0.11	0.023	0
471	A	0.049	[3.9e-09,0.19]		0.15	0.15	0.15	0.15	0.15	0.14	0.1	0.019	0
472	A	0.041	[3.9e-09,0.19]		0.15	0.15	0.15	0.15	0.15	0.14	0.099	0.013	0
473	L	0.071	[3.9e-09,1]		0.14	0.14	0.14	0.14	0.14	0.14	0.11	0.038	0
474	K	0.059	[3.9e-09,1]		0.15	0.15	0.15	0.15	0.14	0.14	0.11	0.028	0
475	L	0.071	[3.9e-09,1]		0.14	0.14	0.14	0.14	0.14	0.14	0.11	0.038	0
476	L	0.072	[3.9e-09,1]		0.14	0.14	0.14	0.14	0.14	0.14	0.11	0.038	0
477	E	0.061	[3.9e-09,1]		0.15	0.15	0.15	0.15	0.14	0.14	0.11	0.029	0
478	K	0.058	[3.9e-09,1]		0.15	0.15	0.15	0.15	0.14	0.14	0.11	0.027	0
479	L	0.077	[3.9e-09,1]		0.14	0.14	0.14	0.14	0.14	0.14	0.12	0.042	0
480	Y	0.077	[3.9e-09,1]		0.14	0.14	0.14	0.14	0.14	0.14	0.12	0.042	0
481	K	0.058	[3.9e-09,1]		0.15	0.15	0.15	0.15	0.14	0.14	0.11	0.027	0
482	V	0.045	[3.9e-09,0.19]		0.15	0.15	0.15	0.15	0.15	0.14	0.1	0.016	0
483	N	0.043	[3.9e-09,0.19]		0.15	0.15	0.15	0.15	0.15	0.14	0.1	0.015	0
484	L	0.065	[3.9e-09,1]		0.14	0.14	0.14	0.14	0.14	0.14	0.11	0.033	0
485	K	0.062	[3.9e-09,1]		0.15	0.15	0.15	0.14	0.14	0.14	0.11	0.03	0
486	V	0.06	[3.9e-09,1]		0.15	0.15	0.15	0.15	0.14	0.14	0.11	0.029	0
487	K	0.059	[3.9e-09,1]		0.15	0.15	0.15	0.15	0.14	0.14	0.11	0.027	0
488	H	0.047	[3.9e-09,0.19]		0.15	0.15	0.15	0.15	0.15	0.14	0.1	0.018	0
489	V	0.059	[3.9e-09,1]		0.15	0.15	0.15	0.15	0.14	0.14	0.11	0.028	0
490	E	0.064	[3.9e-09,1]		0.14	0.14	0.14	0.14	0.14	0.14	0.11	0.032	0
491	Y	0.076	[3.9e-09,1]		0.14	0.14	0.14	0.14	0.14	0.14	0.11	0.041	0
492	D	0.058	[3.9e-09,1]		0.15	0.15	0.15	0.15	0.14	0.14	0.11	0.027	0
493	T	0.63	[0.0088,1]		1e-08	5.9e-06	0.00024	0.0032	0.023	0.11	0.37	0.49	0
494	F	0.073	[3.9e-09,1]		0.14	0.14	0.14	0.14	0.14	0.14	0.11	0.039	0
495	Y	0.082	[3.9e-09,1]		0.14	0.14	0.14	0.14	0.14	0.13	0.12	0.047	0
496	I	0.036	[3.9e-09,0.19]		0.15	0.15	0.15	0.15	0.15	0.14	0.093	0.0094	0
497	P	0.07	[3.9e-09,1]		0.14	0.14	0.14	0.14	0.14	0.14	0.11	0.037	0
498	E	0.061	[3.9e-09,1]		0.15	0.15	0.15	0.15	0.14	0.14	0.11	0.029	0
499	I	0.036	[3.9e-09,0.19]		0.15	0.15	0.15	0.15	0.15	0.14	0.093	0.0094	0
500	S	0.048	[3.9e-09,0.19]		0.15	0.15	0.15	0.15	0.15	0.14	0.1	0.019	0
501	N	1.1	[0.19,1]		1.5e-17	5.1e-12	8.3e-09	1.5e-06	8.2e-05	0.0024	0.055	0.94	0
502	L	0.069	[3.9e-09,1]		0.14	0.14	0.14	0.14	0.14	0.14	0.11	0.036	0
503	V	0.061	[3.9e-09,1]		0.15	0.15	0.15	0.15	0.14	0.14	0.11	0.029	0
504	D	0.061	[3.9e-09,1]		0.15	0.15	0.15	0.14	0.14	0.14	0.11	0.03	0
505	I	0.036	[3.9e-09,0.19]		0.15	0.15	0.15	0.15	0.15	0.14	0.093	0.0094	0
506	Q	0.051	[3.9e-09,0.19]		0.15	0.15	0.15	0.15	0.15	0.14	0.11	0.021	0
507	E	0.064	[3.9e-09,1]		0.14	0.14	0.14	0.14	0.14	0.14	0.11	0.032	0
508	D	0.061	[3.9e-09,1]		0.15	0.15	0.15	0.14	0.14	0.14	0.11	0.03	0
509	Y	0.082	[3.9e-09,1]		0.14	0.14	0.14	0.14	0.14	0.13	0.12	0.047	0
510	L	0.071	[3.9e-09,1]		0.14	0.14	0.14	0.14	0.14	0.14	0.11	0.038	0
511	M	0.043	[3.9e-09,0.19]		0.15	0.15	0.15	0.15	0.15	0.14	0.1	0.014	0
512	W	0.11	[3.9e-09,1]		0.13	0.13	0.13	0.13	0.13	0.13	0.12	0.075	0
513	F	0.079	[3.9e-09,1]		0.14	0.14	0.14	0.14	0.14	0.13	0.12	0.044	0
514	L	0.07	[3.9e-09,1]		0.14	0.14	0.14	0.14	0.14	0.14	0.11	0.037	0
515	H	0.047	[3.9e-09,0.19]		0.15	0.15	0.15	0.15	0.15	0.14	0.1	0.018	0
516	Q	0.055	[3.9e-09,0.19]		0.15	0.15	0.15	0.15	0.14	0.14	0.11	0.025	0
517	A	0.049	[3.9e-09,0.19]		0.15	0.15	0.15	0.15	0.15	0.14	0.1	0.02	0
518	G	0.082	[3.9e-09,1]		0.14	0.14	0.14	0.14	0.14	0.13	0.12	0.047	0
519	M	0.043	[3.9e-09,0.19]		0.15	0.15	0.15	0.15	0.15	0.14	0.1	0.014	0
520	K	0.058	[3.9e-09,1]		0.15	0.15	0.15	0.15	0.14	0.14	0.11	0.027	0
521	A	0.5	[0.0088,1]		1.4e-08	8e-06	0.00032	0.0043	0.031	0.15	0.45	0.37	0
522	R	0.052	[3.9e-09,0.19]		0.15	0.15	0.15	0.15	0.15	0.14	0.11	0.022	0
523	P	0.079	[3.9e-09,1]		0.14	0.14	0.14	0.14	0.14	0.13	0.12	0.045	0
524	S	0.045	[3.9e-09,0.19]		0.15	0.15	0.15	0.15	0.15	0.14	0.1	0.016	0
525	I	0.037	[3.9e-09,0.19]		0.15	0.15	0.15	0.15	0.15	0.14	0.095	0.01	0
526	I	0.46	[0.0088,1]		1.5e-08	8.9e-06	0.00036	0.0048	0.034	0.16	0.48	0.32	0
527	Q	0.051	[3.9e-09,0.19]		0.15	0.15	0.15	0.15	0.15	0.14	0.11	0.021	0
528	D	0.058	[3.9e-09,1]		0.15	0.15	0.15	0.15	0.14	0.14	0.11	0.026	0
529	T	0.5	[0.0088,1]		1.4e-08	8.1e-06	0.00033	0.0044	0.031	0.15	0.46	0.36	0
530	V	0.046	[3.9e-09,0.19]		0.15	0.15	0.15	0.15	0.15	0.14	0.1	0.017	0
531	T	0.053	[3.9e-09,0.19]		0.15	0.15	0.15	0.15	0.15	0.14	0.11	0.023	0
532	L	0.064	[3.9e-09,1]		0.14	0.14	0.14	0.14	0.14	0.14	0.11	0.032	0
533	C	0.082	[3.9e-09,1]		0.14	0.14	0.14	0.14	0.14	0.13	0.12	0.047	0
534	S	0.048	[3.9e-09,0.19]		0.15	0.15	0.15	0.15	0.15	0.14	0.1	0.018	0
535	Y	0.082	[3.9e-09,1]		0.14	0.14	0.14	0.14	0.14	0.13	0.12	0.047	0
536	P	0.07	[3.9e-09,1]		0.14	0.14	0.14	0.14	0.14	0.14	0.11	0.037	0
537	F	0.078	[3.9e-09,1]		0.14	0.14	0.14	0.14	0.14	0.13	0.12	0.043	0
538	I	0.04	[3.9e-09,0.19]		0.15	0.15	0.15	0.15	0.15	0.14	0.097	0.013	0
539	F	0.073	[3.9e-09,1]		0.14	0.14	0.14	0.14	0.14	0.14	0.11	0.039	0
540	D	0.058	[3.9e-09,1]		0.15	0.15	0.15	0.15	0.14	0.14	0.11	0.026	0
541	A	0.046	[3.9e-09,0.19]		0.15	0.15	0.15	0.15	0.15	0.14	0.1	0.017	0
542	Q	0.055	[3.9e-09,0.19]		0.15	0.15	0.15	0.15	0.14	0.14	0.11	0.025	0
543	A	0.046	[3.9e-09,0.19]		0.15	0.15	0.15	0.15	0.15	0.14	0.1	0.017	0
544	K	0.058	[3.9e-09,1]		0.15	0.15	0.15	0.15	0.14	0.14	0.11	0.027	0
545	T	0.041	[3.9e-09,0.19]		0.15	0.15	0.15	0.15	0.15	0.14	0.099	0.013	0
546	K	0.062	[3.9e-09,1]		0.15	0.15	0.15	0.14	0.14	0.14	0.11	0.03	0
547	M	0.043	[3.9e-09,0.19]		0.15	0.15	0.15	0.15	0.15	0.14	0.1	0.014	0
548	L	0.079	[3.9e-09,1]		0.14	0.14	0.14	0.14	0.14	0.13	0.12	0.044	0
549	Q	0.052	[3.9e-09,0.19]		0.15	0.15	0.15	0.15	0.15	0.14	0.11	0.022	0
550	T	0.04	[3.9e-09,0.19]		0.15	0.15	0.15	0.15	0.15	0.14	0.098	0.012	0
551	D	0.058	[3.9e-09,1]		0.15	0.15	0.15	0.15	0.14	0.14	0.11	0.026	0
552	A	0.041	[3.9e-09,0.19]		0.15	0.15	0.15	0.15	0.15	0.14	0.099	0.013	0
553	E	0.064	[3.9e-09,1]		0.14	0.14	0.14	0.14	0.14	0.14	0.11	0.032	0
554	L	0.087	[3.9e-09,1]		0.14	0.14	0.14	0.14	0.14	0.13	0.12	0.051	0
555	Q	0.051	[3.9e-09,0.19]		0.15	0.15	0.15	0.15	0.15	0.14	0.11	0.021	0
556	M	0.043	[3.9e-09,0.19]		0.15	0.15	0.15	0.15	0.15	0.14	0.1	0.014	0
557	Q	0.051	[3.9e-09,0.19]		0.15	0.15	0.15	0.15	0.15	0.14	0.11	0.021	0
558	V	0.061	[3.9e-09,1]		0.15	0.15	0.15	0.15	0.14	0.14	0.11	0.029	0
559	A	0.045	[3.9e-09,0.19]		0.15	0.15	0.15	0.15	0.15	0.14	0.1	0.016	0
560	V	0.043	[3.9e-09,0.19]		0.15	0.15	0.15	0.15	0.15	0.14	0.1	0.015	0
561	N	0.043	[3.9e-09,0.19]		0.15	0.15	0.15	0.15	0.15	0.14	0.1	0.015	0
562	G	0.094	[3.9e-09,1]		0.14	0.14	0.14	0.14	0.14	0.13	0.12	0.058	0
563	A	0.045	[3.9e-09,0.19]		0.15	0.15	0.15	0.15	0.15	0.14	0.1	0.016	0
564	N	0.048	[3.9e-09,0.19]		0.15	0.15	0.15	0.15	0.15	0.14	0.1	0.018	0
565	L	0.079	[3.9e-09,1]		0.14	0.14	0.14	0.14	0.14	0.13	0.12	0.045	0
566	Q	0.051	[3.9e-09,0.19]		0.15	0.15	0.15	0.15	0.15	0.14	0.11	0.021	0
567	N	0.044	[3.9e-09,0.19]		0.15	0.15	0.15	0.15	0.15	0.14	0.1	0.015	0
568	V	0.043	[3.9e-09,0.19]		0.15	0.15	0.15	0.15	0.15	0.14	0.1	0.015	0
569	F	0.079	[3.9e-09,1]		0.14	0.14	0.14	0.14	0.14	0.13	0.12	0.044	0
570	M	0.043	[3.9e-09,0.19]		0.15	0.15	0.15	0.15	0.15	0.14	0.1	0.014	0
571	L	0.066	[3.9e-09,1]		0.14	0.14	0.14	0.14	0.14	0.14	0.11	0.034	0
572	L	0.071	[3.9e-09,1]		0.14	0.14	0.14	0.14	0.14	0.14	0.11	0.038	0
573	T	0.041	[3.9e-09,0.19]		0.15	0.15	0.15	0.15	0.15	0.14	0.099	0.013	0
574	L	0.075	[3.9e-09,1]		0.14	0.14	0.14	0.14	0.14	0.13	0.11	0.041	0
575	E	0.061	[3.9e-09,1]		0.15	0.15	0.15	0.15	0.14	0.14	0.11	0.029	0
576	P	0.07	[3.9e-09,1]		0.14	0.14	0.14	0.14	0.14	0.14	0.11	0.037	0
577	L	0.079	[3.9e-09,1]		0.14	0.14	0.14	0.14	0.14	0.13	0.12	0.044	0
578	L	0.079	[3.9e-09,1]		0.14	0.14	0.14	0.14	0.14	0.13	0.12	0.044	0
579	A	0.046	[3.9e-09,0.19]		0.15	0.15	0.15	0.15	0.15	0.14	0.1	0.017	0
580	R	0.048	[3.9e-09,0.19]		0.15	0.15	0.15	0.15	0.15	0.14	0.1	0.018	0
581	S	0.038	[3.9e-09,0.19]		0.15	0.15	0.15	0.15	0.15	0.14	0.096	0.01	0
582	P	0.077	[3.9e-09,1]		0.14	0.14	0.14	0.14	0.14	0.14	0.12	0.042	0
583	F	0.079	[3.9e-09,1]		0.14	0.14	0.14	0.14	0.14	0.13	0.12	0.044	0
584	L	0.079	[3.9e-09,1]		0.14	0.14	0.14	0.14	0.14	0.13	0.12	0.045	0
585	V	0.043	[3.9e-09,0.19]		0.15	0.15	0.15	0.15	0.15	0.14	0.1	0.015	0
586	L	0.064	[3.9e-09,1]		0.14	0.14	0.14	0.14	0.14	0.14	0.11	0.032	0
587	H	0.051	[3.9e-09,0.19]		0.15	0.15	0.15	0.15	0.15	0.14	0.11	0.021	0
588	V	0.039	[3.9e-09,0.19]		0.15	0.15	0.15	0.15	0.15	0.14	0.096	0.012	0
589	R	0.073	[3.9e-09,1]		0.14	0.14	0.14	0.14	0.14	0.14	0.11	0.04	0
590	R	0.044	[3.9e-09,0.19]		0.15	0.15	0.15	0.15	0.15	0.14	0.1	0.015	0
591	N	0.55	[0.0088,1]		1.2e-08	7.1e-06	0.00029	0.0038	0.028	0.13	0.42	0.42	0
592	N	0.047	[3.9e-09,0.19]		0.15	0.15	0.15	0.15	0.15	0.14	0.1	0.018	0
593	L	0.065	[3.9e-09,1]		0.14	0.14	0.14	0.14	0.14	0.14	0.11	0.032	0
594	V	0.039	[3.9e-09,0.19]		0.15	0.15	0.15	0.15	0.15	0.14	0.096	0.011	0
595	G	0.096	[3.9e-09,1]		0.14	0.14	0.14	0.14	0.14	0.13	0.12	0.059	0
596	D	0.058	[3.9e-09,1]		0.15	0.15	0.15	0.15	0.14	0.14	0.11	0.026	0
597	A	0.046	[3.9e-09,0.19]		0.15	0.15	0.15	0.15	0.15	0.14	0.1	0.017	0
598	L	0.087	[3.9e-09,1]		0.14	0.14	0.14	0.14	0.14	0.13	0.12	0.051	0
599	R	0.048	[3.9e-09,0.19]		0.15	0.15	0.15	0.15	0.15	0.14	0.1	0.018	0
600	E	0.061	[3.9e-09,1]		0.15	0.15	0.15	0.15	0.14	0.14	0.11	0.029	0
601	L	0.079	[3.9e-09,1]		0.14	0.14	0.14	0.14	0.14	0.13	0.12	0.044	0
602	S	0.038	[3.9e-09,0.19]		0.15	0.15	0.15	0.15	0.15	0.14	0.096	0.01	0
603	I	0.036	[3.9e-09,0.19]		0.15	0.15	0.15	0.15	0.15	0.14	0.093	0.0094	0
604	H	0.047	[3.9e-09,0.19]		0.15	0.15	0.15	0.15	0.15	0.14	0.1	0.018	0
605	S	0.043	[3.9e-09,0.19]		0.15	0.15	0.15	0.15	0.15	0.14	0.1	0.015	0
606	D	0.058	[3.9e-09,1]		0.15	0.15	0.15	0.15	0.14	0.14	0.11	0.027	0
607	I	0.036	[3.9e-09,0.19]		0.15	0.15	0.15	0.15	0.15	0.14	0.093	0.0094	0
608	D	0.058	[3.9e-09,1]		0.15	0.15	0.15	0.15	0.14	0.14	0.11	0.026	0
609	L	0.07	[3.9e-09,1]		0.14	0.14	0.14	0.14	0.14	0.14	0.11	0.037	0
610	K	0.062	[3.9e-09,1]		0.15	0.15	0.15	0.14	0.14	0.14	0.11	0.03	0
611	K	0.058	[3.9e-09,1]		0.15	0.15	0.15	0.15	0.14	0.14	0.11	0.027	0
612	P	0.07	[3.9e-09,1]		0.14	0.14	0.14	0.14	0.14	0.14	0.11	0.037	0
613	L	0.071	[3.9e-09,1]		0.14	0.14	0.14	0.14	0.14	0.14	0.11	0.038	0
614	K	0.062	[3.9e-09,1]		0.15	0.15	0.15	0.14	0.14	0.14	0.11	0.03	0
615	V	0.045	[3.9e-09,0.19]		0.15	0.15	0.15	0.15	0.15	0.14	0.1	0.016	0
616	I	0.04	[3.9e-09,0.19]		0.15	0.15	0.15	0.15	0.15	0.14	0.097	0.012	0
617	F	0.073	[3.9e-09,1]		0.14	0.14	0.14	0.14	0.14	0.14	0.11	0.039	0
618	D	0.058	[3.9e-09,1]		0.15	0.15	0.15	0.15	0.14	0.14	0.11	0.026	0
619	G	0.07	[3.9e-09,1]		0.14	0.14	0.14	0.14	0.14	0.14	0.11	0.037	0
620	E	0.064	[3.9e-09,1]		0.14	0.14	0.14	0.14	0.14	0.14	0.11	0.032	0
621	E	0.064	[3.9e-09,1]		0.14	0.14	0.14	0.14	0.14	0.14	0.11	0.032	0
622	A	0.049	[3.9e-09,0.19]		0.15	0.15	0.15	0.15	0.15	0.14	0.1	0.02	0
623	V	0.061	[3.9e-09,1]		0.15	0.15	0.15	0.15	0.14	0.14	0.11	0.029	0
624	D	0.058	[3.9e-09,1]		0.15	0.15	0.15	0.15	0.14	0.14	0.11	0.026	0
625	A	0.043	[3.9e-09,0.19]		0.15	0.15	0.15	0.15	0.15	0.14	0.1	0.014	0
626	G	0.07	[3.9e-09,1]		0.14	0.14	0.14	0.14	0.14	0.14	0.11	0.037	0
627	G	0.071	[3.9e-09,1]		0.14	0.14	0.14	0.14	0.14	0.14	0.11	0.037	0
628	V	0.042	[3.9e-09,0.19]		0.15	0.15	0.15	0.15	0.15	0.14	0.098	0.014	0
629	T	0.054	[3.9e-09,0.19]		0.15	0.15	0.15	0.15	0.14	0.14	0.11	0.023	0
630	K	0.058	[3.9e-09,1]		0.15	0.15	0.15	0.15	0.14	0.14	0.11	0.027	0
631	E	0.063	[3.9e-09,1]		0.14	0.14	0.14	0.14	0.14	0.14	0.11	0.031	0
632	F	0.077	[3.9e-09,1]		0.14	0.14	0.14	0.14	0.14	0.13	0.12	0.043	0
633	F	0.073	[3.9e-09,1]		0.14	0.14	0.14	0.14	0.14	0.14	0.11	0.039	0
634	L	0.064	[3.9e-09,1]		0.14	0.14	0.14	0.14	0.14	0.14	0.11	0.032	0
635	L	0.077	[3.9e-09,1]		0.14	0.14	0.14	0.14	0.14	0.13	0.12	0.043	0
636	L	0.078	[3.9e-09,1]		0.14	0.14	0.14	0.14	0.14	0.13	0.12	0.043	0
637	L	0.079	[3.9e-09,1]		0.14	0.14	0.14	0.14	0.14	0.13	0.12	0.045	0
638	K	0.062	[3.9e-09,1]		0.15	0.15	0.15	0.14	0.14	0.14	0.11	0.03	0
639	E	0.064	[3.9e-09,1]		0.14	0.14	0.14	0.14	0.14	0.14	0.11	0.032	0
640	L	0.067	[3.9e-09,1]		0.14	0.14	0.14	0.14	0.14	0.14	0.11	0.034	0
641	L	0.07	[3.9e-09,1]		0.14	0.14	0.14	0.14	0.14	0.14	0.11	0.037	0
642	N	0.043	[3.9e-09,0.19]		0.15	0.15	0.15	0.15	0.15	0.14	0.1	0.015	0
643	P	0.074	[3.9e-09,1]		0.14	0.14	0.14	0.14	0.14	0.14	0.11	0.04	0
644	I	0.04	[3.9e-09,0.19]		0.15	0.15	0.15	0.15	0.15	0.14	0.097	0.013	0
645	Y	0.076	[3.9e-09,1]		0.14	0.14	0.14	0.14	0.14	0.14	0.12	0.042	0
646	G	0.096	[3.9e-09,1]		0.14	0.14	0.14	0.14	0.14	0.13	0.12	0.059	0
647	M	0.043	[3.9e-09,0.19]		0.15	0.15	0.15	0.15	0.15	0.14	0.1	0.014	0
648	F	0.073	[3.9e-09,1]		0.14	0.14	0.14	0.14	0.14	0.14	0.11	0.039	0
649	T	0.041	[3.9e-09,0.19]		0.15	0.15	0.15	0.15	0.15	0.14	0.099	0.013	0
650	Y	0.082	[3.9e-09,1]		0.14	0.14	0.14	0.14	0.14	0.13	0.12	0.047	0
651	Y	0.077	[3.9e-09,1]		0.14	0.14	0.14	0.14	0.14	0.14	0.12	0.042	0
652	Q	0.052	[3.9e-09,0.19]		0.15	0.15	0.15	0.15	0.15	0.14	0.11	0.022	0
653	D	0.058	[3.9e-09,1]		0.15	0.15	0.15	0.15	0.14	0.14	0.11	0.026	0
654	S	0.053	[3.9e-09,0.19]		0.15	0.15	0.15	0.15	0.15	0.14	0.11	0.023	0
655	N	0.043	[3.9e-09,0.19]		0.15	0.15	0.15	0.15	0.15	0.14	0.1	0.015	0
656	L	0.071	[3.9e-09,1]		0.14	0.14	0.14	0.14	0.14	0.14	0.11	0.038	0
657	L	0.072	[3.9e-09,1]		0.14	0.14	0.14	0.14	0.14	0.14	0.11	0.038	0
658	W	0.11	[3.9e-09,1]		0.13	0.13	0.13	0.13	0.13	0.13	0.12	0.075	0
659	F	0.073	[3.9e-09,1]		0.14	0.14	0.14	0.14	0.14	0.14	0.11	0.039	0
660	S	0.053	[3.9e-09,0.19]		0.15	0.15	0.15	0.15	0.15	0.14	0.11	0.022	0
661	D	0.058	[3.9e-09,1]		0.15	0.15	0.15	0.15	0.14	0.14	0.11	0.027	0
662	T	0.048	[3.9e-09,0.19]		0.15	0.15	0.15	0.15	0.15	0.14	0.1	0.019	0
663	C	0.082	[3.9e-09,1]		0.14	0.14	0.14	0.14	0.14	0.13	0.12	0.047	0
664	F	0.073	[3.9e-09,1]		0.14	0.14	0.14	0.14	0.14	0.14	0.11	0.039	0
665	V	0.045	[3.9e-09,0.19]		0.15	0.15	0.15	0.15	0.15	0.14	0.1	0.016	0
666	E	0.061	[3.9e-09,1]		0.15	0.15	0.15	0.15	0.14	0.14	0.11	0.029	0
667	H	0.052	[3.9e-09,0.19]		0.15	0.15	0.15	0.15	0.15	0.14	0.11	0.022	0
668	N	0.047	[3.9e-09,0.19]		0.15	0.15	0.15	0.15	0.15	0.14	0.1	0.018	0
669	W	0.11	[3.9e-09,1]		0.13	0.13	0.13	0.13	0.13	0.13	0.12	0.075	0
670	F	0.073	[3.9e-09,1]		0.14	0.14	0.14	0.14	0.14	0.14	0.11	0.039	0
671	H	0.052	[3.9e-09,0.19]		0.15	0.15	0.15	0.15	0.15	0.14	0.11	0.022	0
672	L	0.07	[3.9e-09,1]		0.14	0.14	0.14	0.14	0.14	0.14	0.11	0.037	0
673	I	0.036	[3.9e-09,0.19]		0.15	0.15	0.15	0.15	0.15	0.14	0.093	0.0096	0
674	G	0.076	[3.9e-09,1]		0.14	0.14	0.14	0.14	0.14	0.14	0.11	0.042	0
675	I	0.037	[3.9e-09,0.19]		0.15	0.15	0.15	0.15	0.15	0.14	0.095	0.01	0
676	T	0.041	[3.9e-09,0.19]		0.15	0.15	0.15	0.15	0.15	0.14	0.099	0.013	0
677	C	0.083	[3.9e-09,1]		0.14	0.14	0.14	0.14	0.14	0.13	0.12	0.048	0
678	G	0.095	[3.9e-09,1]		0.14	0.14	0.14	0.14	0.14	0.13	0.12	0.058	0
679	L	0.084	[3.9e-09,1]		0.14	0.14	0.14	0.14	0.14	0.13	0.12	0.049	0
680	A	0.043	[3.9e-09,0.19]		0.15	0.15	0.15	0.15	0.15	0.14	0.1	0.015	0
681	I	0.04	[3.9e-09,0.19]		0.15	0.15	0.15	0.15	0.15	0.14	0.097	0.012	0
682	Y	0.082	[3.9e-09,1]		0.14	0.14	0.14	0.14	0.14	0.13	0.12	0.047	0
683	N	0.048	[3.9e-09,0.19]		0.15	0.15	0.15	0.15	0.15	0.14	0.1	0.018	0
684	S	0.048	[3.9e-09,0.19]		0.15	0.15	0.15	0.15	0.15	0.14	0.1	0.019	0
685	T	0.037	[3.9e-09,0.19]		0.15	0.15	0.15	0.15	0.15	0.14	0.095	0.01	0
686	V	0.06	[3.9e-09,1]		0.15	0.15	0.15	0.15	0.14	0.14	0.11	0.029	0
687	V	0.042	[3.9e-09,0.19]		0.15	0.15	0.15	0.15	0.15	0.14	0.098	0.014	0
688	D	0.06	[3.9e-09,1]		0.15	0.15	0.15	0.15	0.14	0.14	0.11	0.028	0
689	L	0.073	[3.9e-09,1]		0.14	0.14	0.14	0.14	0.14	0.14	0.11	0.039	0
690	H	0.052	[3.9e-09,0.19]		0.15	0.15	0.15	0.15	0.15	0.14	0.11	0.022	0
691	F	0.078	[3.9e-09,1]		0.14	0.14	0.14	0.14	0.14	0.13	0.12	0.044	0
692	P	0.076	[3.9e-09,1]		0.14	0.14	0.14	0.14	0.14	0.14	0.12	0.042	0
693	L	0.074	[3.9e-09,1]		0.14	0.14	0.14	0.14	0.14	0.14	0.11	0.04	0
694	A	0.041	[3.9e-09,0.19]		0.15	0.15	0.15	0.15	0.15	0.14	0.099	0.013	0
695	L	0.071	[3.9e-09,1]		0.14	0.14	0.14	0.14	0.14	0.14	0.11	0.038	0
696	Y	0.081	[3.9e-09,1]		0.14	0.14	0.14	0.14	0.14	0.13	0.12	0.046	0
697	K	0.058	[3.9e-09,1]		0.15	0.15	0.15	0.15	0.14	0.14	0.11	0.027	0
698	K	0.058	[3.9e-09,1]		0.15	0.15	0.15	0.15	0.14	0.14	0.11	0.027	0
699	L	0.082	[3.9e-09,1]		0.14	0.14	0.14	0.14	0.14	0.13	0.12	0.047	0
700	L	0.077	[3.9e-09,1]		0.14	0.14	0.14	0.14	0.14	0.13	0.12	0.043	0
701	N	0.044	[3.9e-09,0.19]		0.15	0.15	0.15	0.15	0.15	0.14	0.1	0.015	0
702	V	0.049	[3.9e-09,0.19]		0.15	0.15	0.15	0.15	0.15	0.14	0.1	0.019	0
703	K	0.65	[0.045,1]		9.5e-09	5.5e-06	0.00022	0.0029	0.021	0.1	0.35	0.52	0
704	P	0.07	[3.9e-09,1]		0.14	0.14	0.14	0.14	0.14	0.14	0.11	0.037	0
705	G	0.076	[3.9e-09,1]		0.14	0.14	0.14	0.14	0.14	0.14	0.12	0.042	0
706	L	0.073	[3.9e-09,1]		0.14	0.14	0.14	0.14	0.14	0.14	0.11	0.04	0
707	E	0.064	[3.9e-09,1]		0.14	0.14	0.14	0.14	0.14	0.14	0.11	0.032	0
708	D	0.062	[3.9e-09,1]		0.15	0.15	0.15	0.14	0.14	0.14	0.11	0.03	0
709	L	0.08	[3.9e-09,1]		0.14	0.14	0.14	0.14	0.14	0.13	0.12	0.045	0
710	K	0.058	[3.9e-09,1]		0.15	0.15	0.15	0.15	0.14	0.14	0.11	0.027	0
711	E	0.061	[3.9e-09,1]		0.15	0.15	0.15	0.15	0.14	0.14	0.11	0.03	0
712	L	0.075	[3.9e-09,1]		0.14	0.14	0.14	0.14	0.14	0.14	0.11	0.041	0
713	S	0.053	[3.9e-09,0.19]		0.15	0.15	0.15	0.15	0.15	0.14	0.11	0.023	0
714	P	0.077	[3.9e-09,1]		0.14	0.14	0.14	0.14	0.14	0.14	0.12	0.042	0
715	T	0.038	[3.9e-09,0.19]		0.15	0.15	0.15	0.15	0.15	0.14	0.096	0.011	0
716	E	0.064	[3.9e-09,1]		0.14	0.14	0.14	0.14	0.14	0.14	0.11	0.032	0
717	G	0.096	[3.9e-09,1]		0.14	0.14	0.14	0.14	0.14	0.13	0.12	0.059	0
718	R	0.044	[3.9e-09,0.19]		0.15	0.15	0.15	0.15	0.15	0.14	0.1	0.015	0
719	S	0.034	[3.9e-09,0.19]		0.15	0.15	0.15	0.15	0.15	0.14	0.091	0.0077	0
720	L	0.066	[3.9e-09,1]		0.14	0.14	0.14	0.14	0.14	0.14	0.11	0.033	0
721	Q	0.055	[3.9e-09,0.19]		0.15	0.15	0.15	0.15	0.14	0.14	0.11	0.025	0
722	E	0.064	[3.9e-09,1]		0.14	0.14	0.14	0.14	0.14	0.14	0.11	0.032	0
723	L	0.067	[3.9e-09,1]		0.14	0.14	0.14	0.14	0.14	0.14	0.11	0.035	0
724	L	0.079	[3.9e-09,1]		0.14	0.14	0.14	0.14	0.14	0.13	0.12	0.045	0
725	D	0.058	[3.9e-09,1]		0.15	0.15	0.15	0.15	0.14	0.14	0.11	0.026	0
726	Y	0.082	[3.9e-09,1]		0.14	0.14	0.14	0.14	0.14	0.13	0.12	0.047	0
727	P	0.071	[3.9e-09,1]		0.14	0.14	0.14	0.14	0.14	0.14	0.11	0.038	0
728	G	0.087	[3.9e-09,1]		0.14	0.14	0.14	0.14	0.14	0.13	0.12	0.052	0
729	E	0.064	[3.9e-09,1]		0.14	0.14	0.14	0.14	0.14	0.14	0.11	0.032	0
730	D	0.058	[3.9e-09,1]		0.15	0.15	0.15	0.15	0.14	0.14	0.11	0.026	0
731	V	0.46	[0.0088,1]		1.5e-08	8.8e-06	0.00036	0.0048	0.034	0.16	0.47	0.33	0
732	E	0.061	[3.9e-09,1]		0.15	0.15	0.15	0.15	0.14	0.14	0.11	0.029	0
733	E	0.061	[3.9e-09,1]		0.15	0.15	0.15	0.15	0.14	0.14	0.11	0.029	0
734	T	0.036	[3.9e-09,0.19]		0.15	0.15	0.15	0.15	0.15	0.14	0.094	0.0096	0
735	F	0.079	[3.9e-09,1]		0.14	0.14	0.14	0.14	0.14	0.13	0.12	0.044	0
736	C	0.087	[3.9e-09,1]		0.14	0.14	0.14	0.14	0.14	0.13	0.12	0.051	0
737	L	0.071	[3.9e-09,1]		0.14	0.14	0.14	0.14	0.14	0.14	0.11	0.038	0
738	N	0.046	[3.9e-09,0.19]		0.15	0.15	0.15	0.15	0.15	0.14	0.1	0.017	0
739	F	0.079	[3.9e-09,1]		0.14	0.14	0.14	0.14	0.14	0.13	0.12	0.044	0
740	T	0.049	[3.9e-09,0.19]		0.15	0.15	0.15	0.15	0.15	0.14	0.1	0.02	0
741	I	0.037	[3.9e-09,0.19]		0.15	0.15	0.15	0.15	0.15	0.14	0.094	0.01	0
742	C	0.084	[3.9e-09,1]		0.14	0.14	0.14	0.14	0.14	0.13	0.12	0.048	0
743	R	0.089	[3.9e-09,1]		0.14	0.14	0.14	0.14	0.14	0.13	0.12	0.053	0
744	E	0.064	[3.9e-09,1]		0.14	0.14	0.14	0.14	0.14	0.14	0.11	0.032	0
745	S	0.038	[3.9e-09,0.19]		0.15	0.15	0.15	0.15	0.15	0.14	0.096	0.01	0
746	Y	0.076	[3.9e-09,1]		0.14	0.14	0.14	0.14	0.14	0.14	0.11	0.042	0
747	G	0.091	[3.9e-09,1]		0.14	0.14	0.14	0.14	0.14	0.13	0.12	0.055	0
748	V	0.061	[3.9e-09,1]		0.15	0.15	0.15	0.15	0.14	0.14	0.11	0.029	0
749	I	0.45	[0.0088,1]		1.6e-08	9e-06	0.00036	0.0048	0.035	0.16	0.48	0.32	0
750	E	0.064	[3.9e-09,1]		0.14	0.14	0.14	0.14	0.14	0.14	0.11	0.032	0
751	Q	0.051	[3.9e-09,0.19]		0.15	0.15	0.15	0.15	0.15	0.14	0.11	0.021	0
752	K	0.058	[3.9e-09,1]		0.15	0.15	0.15	0.15	0.14	0.14	0.11	0.027	0
753	K	0.058	[3.9e-09,1]		0.15	0.15	0.15	0.15	0.14	0.14	0.11	0.027	0
754	L	0.079	[3.9e-09,1]		0.14	0.14	0.14	0.14	0.14	0.13	0.12	0.044	0
755	I	0.037	[3.9e-09,0.19]		0.15	0.15	0.15	0.15	0.15	0.14	0.095	0.01	0
756	P	0.071	[3.9e-09,1]		0.14	0.14	0.14	0.14	0.14	0.14	0.11	0.038	0
757	G	0.8	[0.045,1]		5.9e-09	3.4e-06	0.00014	0.0018	0.013	0.067	0.25	0.67	0
758	G	0.096	[3.9e-09,1]		0.14	0.14	0.14	0.14	0.14	0.13	0.12	0.059	0
759	D	0.061	[3.9e-09,1]		0.15	0.15	0.15	0.15	0.14	0.14	0.11	0.029	0
760	N	0.66	[0.045,1]		9.2e-09	5.3e-06	0.00021	0.0029	0.021	0.1	0.34	0.53	0
761	V	0.055	[3.9e-09,0.19]		0.15	0.15	0.15	0.15	0.14	0.14	0.11	0.024	0
762	T	0.48	[0.0088,1]		1.5e-08	8.5e-06	0.00034	0.0045	0.033	0.15	0.47	0.34	0
763	V	0.061	[3.9e-09,1]		0.15	0.15	0.15	0.15	0.14	0.14	0.11	0.029	0
764	C	1.1	[0.19,1]		3e-17	9.9e-12	1.6e-08	2.9e-06	0.00015	0.0039	0.061	0.93	0
765	K	0.058	[3.9e-09,1]		0.15	0.15	0.15	0.15	0.14	0.14	0.11	0.027	0
766	D	1	[0.19,1]		5.6e-17	1.9e-11	3.1e-08	5.4e-06	0.00029	0.0071	0.1	0.89	0
767	N	0.048	[3.9e-09,0.19]		0.15	0.15	0.15	0.15	0.15	0.14	0.1	0.018	0
768	R	0.044	[3.9e-09,0.19]		0.15	0.15	0.15	0.15	0.15	0.14	0.1	0.015	0
769	Q	0.051	[3.9e-09,0.19]		0.15	0.15	0.15	0.15	0.15	0.14	0.11	0.021	0
770	E	0.064	[3.9e-09,1]		0.14	0.14	0.14	0.14	0.14	0.14	0.11	0.032	0
771	F	0.073	[3.9e-09,1]		0.14	0.14	0.14	0.14	0.14	0.14	0.11	0.039	0
772	V	0.06	[3.9e-09,1]		0.15	0.15	0.15	0.15	0.14	0.14	0.11	0.028	0
773	D	0.059	[3.9e-09,1]		0.15	0.15	0.15	0.15	0.14	0.14	0.11	0.027	0
774	A	0.041	[3.9e-09,0.19]		0.15	0.15	0.15	0.15	0.15	0.14	0.099	0.013	0
775	Y	0.077	[3.9e-09,1]		0.14	0.14	0.14	0.14	0.14	0.13	0.12	0.043	0
776	V	0.06	[3.9e-09,1]		0.15	0.15	0.15	0.15	0.14	0.14	0.11	0.029	0
777	N	0.043	[3.9e-09,0.19]		0.15	0.15	0.15	0.15	0.15	0.14	0.1	0.015	0
778	Y	0.076	[3.9e-09,1]		0.14	0.14	0.14	0.14	0.14	0.14	0.11	0.042	0
779	V	0.043	[3.9e-09,0.19]		0.15	0.15	0.15	0.15	0.15	0.14	0.1	0.015	0
780	F	0.079	[3.9e-09,1]		0.14	0.14	0.14	0.14	0.14	0.13	0.12	0.044	0
781	Q	0.055	[3.9e-09,0.19]		0.15	0.15	0.15	0.15	0.14	0.14	0.11	0.025	0
782	I	0.52	[0.0088,1]		1.3e-08	7.7e-06	0.00031	0.0042	0.03	0.14	0.44	0.39	0
783	S	0.053	[3.9e-09,0.19]		0.15	0.15	0.15	0.15	0.15	0.14	0.11	0.022	0
784	V	0.51	[0.0088,1]		1.4e-08	7.9e-06	0.00032	0.0043	0.031	0.14	0.44	0.38	0
785	H	0.048	[3.9e-09,0.19]		0.15	0.15	0.15	0.15	0.15	0.14	0.1	0.019	0
786	E	0.065	[3.9e-09,1]		0.14	0.14	0.14	0.14	0.14	0.14	0.11	0.032	0
787	W	0.11	[3.9e-09,1]		0.13	0.13	0.13	0.13	0.13	0.13	0.12	0.075	0
788	Y	0.082	[3.9e-09,1]		0.14	0.14	0.14	0.14	0.14	0.13	0.12	0.047	0
789	T	0.61	[0.0088,1]		1.1e-08	6.1e-06	0.00025	0.0033	0.024	0.11	0.38	0.48	0
790	A	0.045	[3.9e-09,0.19]		0.15	0.15	0.15	0.15	0.15	0.14	0.1	0.016	0
791	F	0.078	[3.9e-09,1]		0.14	0.14	0.14	0.14	0.14	0.13	0.12	0.044	0
792	S	0.047	[3.9e-09,0.19]		0.15	0.15	0.15	0.15	0.15	0.14	0.1	0.018	0
793	S	0.034	[3.9e-09,0.19]		0.15	0.15	0.15	0.15	0.15	0.14	0.092	0.0082	0
794	G	0.076	[3.9e-09,1]		0.14	0.14	0.14	0.14	0.14	0.14	0.11	0.042	0
795	F	0.079	[3.9e-09,1]		0.14	0.14	0.14	0.14	0.14	0.13	0.12	0.044	0
796	L	0.086	[3.9e-09,1]		0.14	0.14	0.14	0.14	0.14	0.13	0.12	0.051	0
797	K	0.058	[3.9e-09,1]		0.15	0.15	0.15	0.15	0.14	0.14	0.11	0.027	0
798	V	0.061	[3.9e-09,1]		0.15	0.15	0.15	0.15	0.14	0.14	0.11	0.029	0
799	C	0.082	[3.9e-09,1]		0.14	0.14	0.14	0.14	0.14	0.13	0.12	0.047	0
800	G	0.07	[3.9e-09,1]		0.14	0.14	0.14	0.14	0.14	0.14	0.11	0.036	0
801	G	0.076	[3.9e-09,1]		0.14	0.14	0.14	0.14	0.14	0.14	0.12	0.042	0
802	K	0.061	[3.9e-09,1]		0.15	0.15	0.15	0.15	0.14	0.14	0.11	0.029	0
803	V	0.056	[3.9e-09,0.19]		0.15	0.15	0.15	0.15	0.14	0.14	0.11	0.025	0
804	L	0.068	[3.9e-09,1]		0.14	0.14	0.14	0.14	0.14	0.14	0.11	0.035	0
805	E	0.061	[3.9e-09,1]		0.15	0.15	0.15	0.15	0.14	0.14	0.11	0.029	0
806	L	0.071	[3.9e-09,1]		0.14	0.14	0.14	0.14	0.14	0.14	0.11	0.038	0
807	F	0.079	[3.9e-09,1]		0.14	0.14	0.14	0.14	0.14	0.13	0.12	0.044	0
808	Q	0.051	[3.9e-09,0.19]		0.15	0.15	0.15	0.15	0.15	0.14	0.11	0.021	0
809	P	0.07	[3.9e-09,1]		0.14	0.14	0.14	0.14	0.14	0.14	0.11	0.037	0
810	S	0.053	[3.9e-09,0.19]		0.15	0.15	0.15	0.15	0.15	0.14	0.11	0.022	0
811	E	0.064	[3.9e-09,1]		0.14	0.14	0.14	0.14	0.14	0.14	0.11	0.032	0
812	L	0.079	[3.9e-09,1]		0.14	0.14	0.14	0.14	0.14	0.13	0.12	0.044	0
813	R	0.048	[3.9e-09,0.19]		0.15	0.15	0.15	0.15	0.15	0.14	0.1	0.018	0
814	A	0.043	[3.9e-09,0.19]		0.15	0.15	0.15	0.15	0.15	0.14	0.1	0.014	0
815	M	0.043	[3.9e-09,0.19]		0.15	0.15	0.15	0.15	0.15	0.14	0.1	0.014	0
816	M	0.043	[3.9e-09,0.19]		0.15	0.15	0.15	0.15	0.15	0.14	0.1	0.014	0
817	V	0.061	[3.9e-09,1]		0.15	0.15	0.15	0.15	0.14	0.14	0.11	0.029	0
818	G	0.088	[3.9e-09,1]		0.14	0.14	0.14	0.14	0.14	0.13	0.12	0.052	0
819	N	0.048	[3.9e-09,0.19]		0.15	0.15	0.15	0.15	0.15	0.14	0.1	0.018	0
820	S	0.038	[3.9e-09,0.19]		0.15	0.15	0.15	0.15	0.15	0.14	0.096	0.01	0
821	N	0.55	[0.0088,1]		1.2e-08	7.1e-06	0.00029	0.0038	0.028	0.13	0.42	0.42	0
822	Y	0.082	[3.9e-09,1]		0.14	0.14	0.14	0.14	0.14	0.13	0.12	0.047	0
823	N	0.048	[3.9e-09,0.19]		0.15	0.15	0.15	0.15	0.15	0.14	0.1	0.018	0
824	W	0.11	[3.9e-09,1]		0.13	0.13	0.13	0.13	0.13	0.13	0.12	0.075	0
825	E	0.68	[0.045,1]		8.8e-09	5.1e-06	0.00021	0.0027	0.02	0.096	0.33	0.55	0
826	E	0.065	[3.9e-09,1]		0.14	0.14	0.14	0.14	0.14	0.14	0.11	0.032	0
827	L	0.083	[3.9e-09,1]		0.14	0.14	0.14	0.14	0.14	0.13	0.12	0.048	0
828	E	0.064	[3.9e-09,1]		0.14	0.14	0.14	0.14	0.14	0.14	0.11	0.032	0
829	E	0.061	[3.9e-09,1]		0.15	0.15	0.15	0.15	0.14	0.14	0.11	0.029	0
830	T	0.036	[3.9e-09,0.19]		0.15	0.15	0.15	0.15	0.15	0.14	0.094	0.0096	0
831	A	0.046	[3.9e-09,0.19]		0.15	0.15	0.15	0.15	0.15	0.14	0.1	0.017	0
832	I	0.5	[0.0088,1]		1.4e-08	8.1e-06	0.00033	0.0044	0.031	0.15	0.45	0.36	0
833	Y	0.082	[3.9e-09,1]		0.14	0.14	0.14	0.14	0.14	0.13	0.12	0.047	0
834	K	0.058	[3.9e-09,1]		0.15	0.15	0.15	0.15	0.14	0.14	0.11	0.027	0
835	G	0.075	[3.9e-09,1]		0.14	0.14	0.14	0.14	0.14	0.14	0.11	0.041	0
836	D	0.058	[3.9e-09,1]		0.15	0.15	0.15	0.15	0.14	0.14	0.11	0.027	0
837	Y	0.082	[3.9e-09,1]		0.14	0.14	0.14	0.14	0.14	0.13	0.12	0.047	0
838	S	0.051	[3.9e-09,0.19]		0.15	0.15	0.15	0.15	0.15	0.14	0.11	0.021	0
839	A	0.046	[3.9e-09,0.19]		0.15	0.15	0.15	0.15	0.15	0.14	0.1	0.017	0
840	T	0.054	[3.9e-09,0.19]		0.15	0.15	0.15	0.15	0.14	0.14	0.11	0.023	0
841	H	0.047	[3.9e-09,0.19]		0.15	0.15	0.15	0.15	0.15	0.14	0.1	0.018	0
842	P	0.077	[3.9e-09,1]		0.14	0.14	0.14	0.14	0.14	0.14	0.12	0.042	0
843	T	0.038	[3.9e-09,0.19]		0.15	0.15	0.15	0.15	0.15	0.14	0.096	0.011	0
844	V	0.056	[3.9e-09,0.19]		0.15	0.15	0.15	0.15	0.14	0.14	0.11	0.025	0
845	K	0.062	[3.9e-09,1]		0.15	0.15	0.15	0.14	0.14	0.14	0.11	0.03	0
846	L	0.087	[3.9e-09,1]		0.14	0.14	0.14	0.14	0.14	0.13	0.12	0.051	0
847	F	0.073	[3.9e-09,1]		0.14	0.14	0.14	0.14	0.14	0.14	0.11	0.039	0
848	W	0.11	[3.9e-09,1]		0.13	0.13	0.13	0.13	0.13	0.13	0.12	0.075	0
849	E	0.064	[3.9e-09,1]		0.14	0.14	0.14	0.14	0.14	0.14	0.11	0.032	0
850	T	0.054	[3.9e-09,0.19]		0.15	0.15	0.15	0.15	0.14	0.14	0.11	0.023	0
851	F	0.073	[3.9e-09,1]		0.14	0.14	0.14	0.14	0.14	0.14	0.11	0.039	0
852	H	0.047	[3.9e-09,0.19]		0.15	0.15	0.15	0.15	0.15	0.14	0.1	0.018	0
853	E	0.062	[3.9e-09,1]		0.15	0.15	0.15	0.14	0.14	0.14	0.11	0.03	0
854	F	0.74	[0.045,1]		7.2e-09	4.2e-06	0.00017	0.0022	0.016	0.079	0.29	0.61	0
855	P	0.079	[3.9e-09,1]		0.14	0.14	0.14	0.14	0.14	0.13	0.12	0.045	0
856	L	0.072	[3.9e-09,1]		0.14	0.14	0.14	0.14	0.14	0.14	0.11	0.039	0
857	E	0.064	[3.9e-09,1]		0.14	0.14	0.14	0.14	0.14	0.14	0.11	0.032	0
858	K	0.058	[3.9e-09,1]		0.15	0.15	0.15	0.15	0.14	0.14	0.11	0.027	0
859	K	0.058	[3.9e-09,1]		0.15	0.15	0.15	0.15	0.14	0.14	0.11	0.027	0
860	K	0.058	[3.9e-09,1]		0.15	0.15	0.15	0.15	0.14	0.14	0.11	0.027	0
861	K	0.058	[3.9e-09,1]		0.15	0.15	0.15	0.15	0.14	0.14	0.11	0.027	0
862	F	0.073	[3.9e-09,1]		0.14	0.14	0.14	0.14	0.14	0.14	0.11	0.039	0
863	L	0.072	[3.9e-09,1]		0.14	0.14	0.14	0.14	0.14	0.14	0.11	0.039	0
864	L	0.071	[3.9e-09,1]		0.14	0.14	0.14	0.14	0.14	0.14	0.11	0.038	0
865	F	0.078	[3.9e-09,1]		0.14	0.14	0.14	0.14	0.14	0.13	0.12	0.044	0
866	L	0.079	[3.9e-09,1]		0.14	0.14	0.14	0.14	0.14	0.13	0.12	0.044	0
867	T	0.051	[3.9e-09,0.19]		0.15	0.15	0.15	0.15	0.15	0.14	0.11	0.021	0
868	G	0.076	[3.9e-09,1]		0.14	0.14	0.14	0.14	0.14	0.14	0.12	0.042	0
869	S	0.035	[3.9e-09,0.19]		0.15	0.15	0.15	0.15	0.15	0.14	0.093	0.0086	0
870	D	0.058	[3.9e-09,1]		0.15	0.15	0.15	0.15	0.14	0.14	0.11	0.026	0
871	R	0.078	[3.9e-09,1]		0.14	0.14	0.14	0.14	0.14	0.13	0.12	0.043	0
872	I	0.036	[3.9e-09,0.19]		0.15	0.15	0.15	0.15	0.15	0.14	0.093	0.0096	0
873	P	0.077	[3.9e-09,1]		0.14	0.14	0.14	0.14	0.14	0.14	0.12	0.042	0
874	I	0.04	[3.9e-09,0.19]		0.15	0.15	0.15	0.15	0.15	0.14	0.097	0.013	0
875	Y	0.077	[3.9e-09,1]		0.14	0.14	0.14	0.14	0.14	0.13	0.12	0.043	0
876	G	0.077	[3.9e-09,1]		0.14	0.14	0.14	0.14	0.14	0.13	0.12	0.042	0
877	M	0.043	[3.9e-09,0.19]		0.15	0.15	0.15	0.15	0.15	0.14	0.1	0.014	0
878	A	0.046	[3.9e-09,0.19]		0.15	0.15	0.15	0.15	0.15	0.14	0.1	0.017	0
879	S	0.037	[3.9e-09,0.19]		0.15	0.15	0.15	0.15	0.15	0.14	0.095	0.01	0
880	L	0.08	[3.9e-09,1]		0.14	0.14	0.14	0.14	0.14	0.13	0.12	0.045	0
881	Q	0.051	[3.9e-09,0.19]		0.15	0.15	0.15	0.15	0.15	0.14	0.11	0.021	0
882	I	0.039	[3.9e-09,0.19]		0.15	0.15	0.15	0.15	0.15	0.14	0.096	0.012	0
883	V	0.043	[3.9e-09,0.19]		0.15	0.15	0.15	0.15	0.15	0.14	0.1	0.015	0
884	I	0.04	[3.9e-09,0.19]		0.15	0.15	0.15	0.15	0.15	0.14	0.097	0.013	0
885	Q	0.051	[3.9e-09,0.19]		0.15	0.15	0.15	0.15	0.15	0.14	0.11	0.021	0
886	S	0.048	[3.9e-09,0.19]		0.15	0.15	0.15	0.15	0.15	0.14	0.1	0.019	0
887	T	0.054	[3.9e-09,0.19]		0.15	0.15	0.15	0.15	0.14	0.14	0.11	0.023	0
888	A	0.046	[3.9e-09,0.19]		0.15	0.15	0.15	0.15	0.15	0.14	0.1	0.017	0
889	S	0.038	[3.9e-09,0.19]		0.15	0.15	0.15	0.15	0.15	0.14	0.096	0.01	0
890	G	0.089	[3.9e-09,1]		0.14	0.14	0.14	0.14	0.14	0.13	0.12	0.053	0
891	E	0.061	[3.9e-09,1]		0.15	0.15	0.15	0.15	0.14	0.14	0.11	0.029	0
892	E	0.061	[3.9e-09,1]		0.15	0.15	0.15	0.15	0.14	0.14	0.11	0.029	0
893	Y	0.082	[3.9e-09,1]		0.14	0.14	0.14	0.14	0.14	0.13	0.12	0.047	0
894	L	0.074	[3.9e-09,1]		0.14	0.14	0.14	0.14	0.14	0.14	0.11	0.04	0
895	P	0.073	[3.9e-09,1]		0.14	0.14	0.14	0.14	0.14	0.14	0.11	0.039	0
896	V	0.061	[3.9e-09,1]		0.15	0.15	0.15	0.15	0.14	0.14	0.11	0.029	0
897	A	0.046	[3.9e-09,0.19]		0.15	0.15	0.15	0.15	0.15	0.14	0.1	0.017	0
898	H	0.052	[3.9e-09,0.19]		0.15	0.15	0.15	0.15	0.15	0.14	0.11	0.022	0
899	T	0.037	[3.9e-09,0.19]		0.15	0.15	0.15	0.15	0.15	0.14	0.095	0.0098	0
900	C	0.087	[3.9e-09,1]		0.14	0.14	0.14	0.14	0.14	0.13	0.12	0.051	0
901	Y	0.082	[3.9e-09,1]		0.14	0.14	0.14	0.14	0.14	0.13	0.12	0.047	0
902	N	0.047	[3.9e-09,0.19]		0.15	0.15	0.15	0.15	0.15	0.14	0.1	0.018	0
903	L	0.064	[3.9e-09,1]		0.14	0.14	0.14	0.14	0.14	0.14	0.11	0.032	0
904	L	0.064	[3.9e-09,1]		0.14	0.14	0.14	0.14	0.14	0.14	0.11	0.032	0
905	D	0.061	[3.9e-09,1]		0.15	0.15	0.15	0.15	0.14	0.14	0.11	0.029	0
906	L	0.072	[3.9e-09,1]		0.14	0.14	0.14	0.14	0.14	0.14	0.11	0.038	0
907	P	0.075	[3.9e-09,1]		0.14	0.14	0.14	0.14	0.14	0.14	0.11	0.041	0
908	K	0.059	[3.9e-09,1]		0.15	0.15	0.15	0.15	0.14	0.14	0.11	0.028	0
909	Y	0.082	[3.9e-09,1]		0.14	0.14	0.14	0.14	0.14	0.13	0.12	0.047	0
910	S	0.038	[3.9e-09,0.19]		0.15	0.15	0.15	0.15	0.15	0.14	0.096	0.01	0
911	S	0.038	[3.9e-09,0.19]		0.15	0.15	0.15	0.15	0.15	0.14	0.096	0.01	0
912	K	0.062	[3.9e-09,1]		0.15	0.15	0.15	0.14	0.14	0.14	0.11	0.03	0
913	E	0.061	[3.9e-09,1]		0.15	0.15	0.15	0.15	0.14	0.14	0.11	0.029	0
914	I	0.48	[0.0088,1]		1.5e-08	8.4e-06	0.00034	0.0045	0.033	0.15	0.46	0.35	0
915	L	0.079	[3.9e-09,1]		0.14	0.14	0.14	0.14	0.14	0.13	0.12	0.044	0
916	S	0.55	[0.0088,1]		1.2e-08	7.2e-06	0.00029	0.0039	0.028	0.13	0.42	0.41	0
917	A	0.049	[3.9e-09,0.19]		0.15	0.15	0.15	0.15	0.15	0.14	0.1	0.019	0
918	R	0.76	[0.045,1]		6.8e-09	4e-06	0.00016	0.0021	0.015	0.076	0.28	0.63	0
919	L	0.079	[3.9e-09,1]		0.14	0.14	0.14	0.14	0.14	0.13	0.12	0.044	0
920	T	0.041	[3.9e-09,0.19]		0.15	0.15	0.15	0.15	0.15	0.14	0.098	0.013	0
921	Q	0.051	[3.9e-09,0.19]		0.15	0.15	0.15	0.15	0.15	0.14	0.11	0.021	0
922	A	0.046	[3.9e-09,0.19]		0.15	0.15	0.15	0.15	0.15	0.14	0.1	0.017	0
923	L	0.066	[3.9e-09,1]		0.14	0.14	0.14	0.14	0.14	0.14	0.11	0.034	0
924	D	0.061	[3.9e-09,1]		0.15	0.15	0.15	0.14	0.14	0.14	0.11	0.03	0
925	N	0.048	[3.9e-09,0.19]		0.15	0.15	0.15	0.15	0.15	0.14	0.1	0.018	0
926	Y	0.078	[3.9e-09,1]		0.14	0.14	0.14	0.14	0.14	0.13	0.12	0.043	0
927	E	0.064	[3.9e-09,1]		0.14	0.14	0.14	0.14	0.14	0.14	0.11	0.031	0
928	G	0.087	[3.9e-09,1]		0.14	0.14	0.14	0.14	0.14	0.13	0.12	0.051	0
929	F	0.074	[3.9e-09,1]		0.14	0.14	0.14	0.14	0.14	0.14	0.11	0.04	0
930	S	0.034	[3.9e-09,0.19]		0.15	0.15	0.15	0.15	0.15	0.14	0.092	0.0079	0
931	L	0.072	[3.9e-09,1]		0.14	0.14	0.14	0.14	0.14	0.14	0.11	0.038	0
932	A	0.044	[3.9e-09,0.19]		0.15	0.15	0.15	0.15	0.15	0.14	0.1	0.016	0

## Sheet: HERC4
Selecton Bayesian Ka/Ks Results for HERC4 MEC
==========================================================================================================================================\
POS	AMINO	Ka/Ks	[Confidence Interval](* if lower bound > 1)						POSTERIOR PROBABILITIES
					Ka/Ks =	3.4e-09	2e-06	8e-05	0.0011	0.0078	0.04	0.17	0.99	1
==========================================================================================================================================\
1	M	0.061	[3.4e-09,0.99]		0.14	0.14	0.14	0.14	0.14	0.14	0.11	0.036	0	\
2	L	0.098	[3.4e-09,0.99]		0.14	0.14	0.14	0.14	0.13	0.13	0.12	0.072	0	\
3	C	0.12	[3.4e-09,0.99]		0.13	0.13	0.13	0.13	0.13	0.13	0.12	0.093	0	\
4	W	0.12	[3.4e-09,0.99]		0.13	0.13	0.13	0.13	0.13	0.13	0.12	0.094	0	\
5	G	0.1	[3.4e-09,0.99]		0.13	0.13	0.13	0.13	0.13	0.13	0.12	0.075	0	\
6	N	0.058	[3.4e-09,0.99]		0.14	0.14	0.14	0.14	0.14	0.14	0.11	0.033	0	\
7	A	0.06	[3.4e-09,0.99]		0.14	0.14	0.14	0.14	0.14	0.14	0.11	0.035	0	\
8	S	0.072	[3.4e-09,0.99]		0.14	0.14	0.14	0.14	0.14	0.13	0.12	0.046	0	\
9	F	0.086	[3.4e-09,0.99]		0.14	0.14	0.14	0.14	0.14	0.13	0.12	0.06	0	\
10	G	0.1	[3.4e-09,0.99]		0.13	0.13	0.13	0.13	0.13	0.13	0.12	0.075	0	\
11	Q	0.084	[3.4e-09,0.99]		0.14	0.14	0.14	0.14	0.14	0.13	0.12	0.058	0	\
12	L	0.095	[3.4e-09,0.99]		0.14	0.14	0.14	0.14	0.14	0.13	0.12	0.069	0	\
13	G	0.083	[3.4e-09,0.99]		0.14	0.14	0.14	0.14	0.14	0.13	0.12	0.057	0	\
14	L	0.098	[3.4e-09,0.99]		0.14	0.14	0.14	0.14	0.13	0.13	0.12	0.072	0	\
15	G	0.083	[3.4e-09,0.99]		0.14	0.14	0.14	0.14	0.14	0.13	0.12	0.057	0	\
16	G	0.1	[3.4e-09,0.99]		0.13	0.13	0.13	0.13	0.13	0.13	0.12	0.075	0	\
17	I	0.05	[3.4e-09,0.99]		0.15	0.15	0.15	0.15	0.14	0.14	0.11	0.025	0	\
18	D	0.073	[3.4e-09,0.99]		0.14	0.14	0.14	0.14	0.14	0.13	0.12	0.047	0	\
19	E	0.078	[3.4e-09,0.99]		0.14	0.14	0.14	0.14	0.14	0.13	0.12	0.052	0	\
20	E	0.078	[3.4e-09,0.99]		0.14	0.14	0.14	0.14	0.14	0.13	0.12	0.052	0	\
21	I	0.05	[3.4e-09,0.99]		0.15	0.15	0.15	0.15	0.14	0.14	0.11	0.025	0	\
22	V	0.058	[3.4e-09,0.99]		0.14	0.14	0.14	0.14	0.14	0.14	0.11	0.033	0	\
23	L	0.095	[3.4e-09,0.99]		0.14	0.14	0.14	0.14	0.14	0.13	0.12	0.069	0	\
24	E	0.088	[3.4e-09,0.99]		0.14	0.14	0.14	0.14	0.14	0.13	0.12	0.062	0	\
25	P	0.12	[3.4e-09,0.99]		0.13	0.13	0.13	0.13	0.13	0.13	0.12	0.09	0	\
26	R	0.06	[3.4e-09,0.99]		0.14	0.14	0.14	0.14	0.14	0.14	0.11	0.035	0	\
27	K	0.076	[3.4e-09,0.99]		0.14	0.14	0.14	0.14	0.14	0.13	0.12	0.05	0	\
28	S	0.045	[3.4e-09,0.17]		0.15	0.15	0.15	0.15	0.15	0.14	0.11	0.021	0	\
29	D	0.093	[3.4e-09,0.99]		0.14	0.14	0.14	0.14	0.14	0.13	0.12	0.066	0	\
30	F	0.092	[3.4e-09,0.99]		0.14	0.14	0.14	0.14	0.14	0.13	0.12	0.066	0	\
31	F	0.086	[3.4e-09,0.99]		0.14	0.14	0.14	0.14	0.14	0.13	0.12	0.06	0	\
32	I	0.62	[0.04,0.99]		8.4e-09	4.9e-06	0.0002	0.0026	0.019	0.092	0.32	0.56	0	\
33	N	0.058	[3.4e-09,0.99]		0.14	0.14	0.14	0.14	0.14	0.14	0.11	0.033	0	\
34	K	0.076	[3.4e-09,0.99]		0.14	0.14	0.14	0.14	0.14	0.13	0.12	0.05	0	\
35	R	0.74	[0.04,0.99]		5.1e-09	2.9e-06	0.00012	0.0016	0.011	0.057	0.22	0.71	0	\
36	V	0.72	[0.04,0.99]		5.5e-09	3.2e-06	0.00013	0.0017	0.013	0.062	0.24	0.69	0	\
37	R	0.75	[0.04,0.99]		4.9e-09	2.8e-06	0.00011	0.0015	0.011	0.055	0.21	0.72	0	\
38	D	0.075	[3.4e-09,0.99]		0.14	0.14	0.14	0.14	0.14	0.13	0.12	0.049	0	\
39	V	0.064	[3.4e-09,0.99]		0.14	0.14	0.14	0.14	0.14	0.14	0.11	0.038	0	\
40	G	0.1	[3.4e-09,0.99]		0.13	0.13	0.13	0.13	0.13	0.13	0.12	0.075	0	\
41	C	0.095	[3.4e-09,0.99]		0.14	0.14	0.14	0.14	0.14	0.13	0.12	0.068	0	\
42	G	0.1	[3.4e-09,0.99]		0.13	0.13	0.13	0.13	0.13	0.13	0.12	0.075	0	\
43	L	0.11	[3.4e-09,0.99]		0.13	0.13	0.13	0.13	0.13	0.13	0.12	0.087	0	\
44	R	0.06	[3.4e-09,0.99]		0.14	0.14	0.14	0.14	0.14	0.14	0.11	0.035	0	\
45	H	0.063	[3.4e-09,0.99]		0.14	0.14	0.14	0.14	0.14	0.14	0.11	0.038	0	\
46	T	0.049	[3.4e-09,0.17]		0.15	0.15	0.15	0.15	0.14	0.14	0.11	0.024	0	\
47	V	0.064	[3.4e-09,0.99]		0.14	0.14	0.14	0.14	0.14	0.14	0.11	0.039	0	\
48	F	0.086	[3.4e-09,0.99]		0.14	0.14	0.14	0.14	0.14	0.13	0.12	0.06	0	\
49	V	0.053	[3.4e-09,0.99]		0.15	0.15	0.15	0.15	0.14	0.14	0.11	0.028	0	\
50	L	0.1	[3.4e-09,0.99]		0.13	0.13	0.13	0.13	0.13	0.13	0.12	0.078	0	\
51	D	0.7	[0.04,0.99]		6.2e-09	3.6e-06	0.00014	0.0019	0.014	0.069	0.26	0.66	0	\
52	D	0.073	[3.4e-09,0.99]		0.14	0.14	0.14	0.14	0.14	0.13	0.12	0.048	0	\
53	G	0.1	[3.4e-09,0.99]		0.13	0.13	0.13	0.13	0.13	0.13	0.12	0.075	0	\
54	T	0.069	[3.4e-09,0.99]		0.14	0.14	0.14	0.14	0.14	0.13	0.12	0.043	0	\
55	V	0.092	[3.4e-09,0.99]		0.14	0.14	0.14	0.14	0.14	0.13	0.12	0.066	0	\
56	Y	0.12	[3.4e-09,0.99]		0.13	0.13	0.13	0.13	0.13	0.13	0.12	0.092	0	\
57	T	0.067	[3.4e-09,0.99]		0.14	0.14	0.14	0.14	0.14	0.14	0.11	0.041	0	\
58	C	0.095	[3.4e-09,0.99]		0.14	0.14	0.14	0.14	0.14	0.13	0.12	0.068	0	\
59	G	0.1	[3.4e-09,0.99]		0.13	0.13	0.13	0.13	0.13	0.13	0.12	0.075	0	\
60	C	0.095	[3.4e-09,0.99]		0.14	0.14	0.14	0.14	0.14	0.13	0.12	0.068	0	\
61	N	0.058	[3.4e-09,0.99]		0.14	0.14	0.14	0.14	0.14	0.14	0.11	0.033	0	\
62	D	0.073	[3.4e-09,0.99]		0.14	0.14	0.14	0.14	0.14	0.13	0.12	0.047	0	\
63	L	0.095	[3.4e-09,0.99]		0.14	0.14	0.14	0.14	0.14	0.13	0.12	0.069	0	\
64	G	0.1	[3.4e-09,0.99]		0.13	0.13	0.13	0.13	0.13	0.13	0.12	0.076	0	\
65	Q	0.084	[3.4e-09,0.99]		0.14	0.14	0.14	0.14	0.14	0.13	0.12	0.058	0	\
66	L	0.096	[3.4e-09,0.99]		0.14	0.14	0.14	0.14	0.13	0.13	0.12	0.069	0	\
67	G	0.083	[3.4e-09,0.99]		0.14	0.14	0.14	0.14	0.14	0.13	0.12	0.057	0	\
68	H	0.063	[3.4e-09,0.99]		0.14	0.14	0.14	0.14	0.14	0.14	0.11	0.038	0	\
69	E	0.078	[3.4e-09,0.99]		0.14	0.14	0.14	0.14	0.14	0.13	0.12	0.052	0	\
70	K	0.076	[3.4e-09,0.99]		0.14	0.14	0.14	0.14	0.14	0.13	0.12	0.05	0	\
71	S	0.098	[3.4e-09,0.99]		0.14	0.14	0.14	0.14	0.13	0.13	0.12	0.072	0	\
72	R	0.06	[3.4e-09,0.99]		0.14	0.14	0.14	0.14	0.14	0.14	0.11	0.035	0	\
73	K	0.092	[3.4e-09,0.99]		0.14	0.14	0.14	0.14	0.14	0.13	0.12	0.066	0	\
74	K	0.076	[3.4e-09,0.99]		0.14	0.14	0.14	0.14	0.14	0.13	0.12	0.05	0	\
75	P	0.089	[3.4e-09,0.99]		0.14	0.14	0.14	0.14	0.14	0.13	0.12	0.063	0	\
76	E	0.088	[3.4e-09,0.99]		0.14	0.14	0.14	0.14	0.14	0.13	0.12	0.062	0	\
77	Q	0.084	[3.4e-09,0.99]		0.14	0.14	0.14	0.14	0.14	0.13	0.12	0.058	0	\
78	V	0.052	[3.4e-09,0.99]		0.15	0.15	0.15	0.15	0.14	0.14	0.11	0.027	0	\
79	V	0.052	[3.4e-09,0.99]		0.15	0.15	0.15	0.15	0.14	0.14	0.11	0.027	0	\
80	A	0.095	[3.4e-09,0.99]		0.14	0.14	0.14	0.14	0.14	0.13	0.12	0.068	0	\
81	L	0.1	[3.4e-09,0.99]		0.13	0.13	0.13	0.13	0.13	0.13	0.12	0.078	0	\
82	D	0.073	[3.4e-09,0.99]		0.14	0.14	0.14	0.14	0.14	0.13	0.12	0.047	0	\
83	A	0.095	[3.4e-09,0.99]		0.14	0.14	0.14	0.14	0.14	0.13	0.12	0.068	0	\
84	Q	0.069	[3.4e-09,0.99]		0.14	0.14	0.14	0.14	0.14	0.13	0.12	0.043	0	\
85	N	0.058	[3.4e-09,0.99]		0.14	0.14	0.14	0.14	0.14	0.14	0.11	0.033	0	\
86	I	0.08	[3.4e-09,0.99]		0.14	0.14	0.14	0.14	0.14	0.13	0.12	0.054	0	\
87	V	0.058	[3.4e-09,0.99]		0.14	0.14	0.14	0.14	0.14	0.14	0.11	0.032	0	\
88	A	0.054	[3.4e-09,0.99]		0.15	0.15	0.15	0.15	0.14	0.14	0.11	0.029	0	\
89	V	0.052	[3.4e-09,0.99]		0.15	0.15	0.15	0.15	0.14	0.14	0.11	0.027	0	\
90	S	0.067	[3.4e-09,0.99]		0.14	0.14	0.14	0.14	0.14	0.14	0.11	0.041	0	\
91	C	0.095	[3.4e-09,0.99]		0.14	0.14	0.14	0.14	0.14	0.13	0.12	0.068	0	\
92	G	0.1	[3.4e-09,0.99]		0.13	0.13	0.13	0.13	0.13	0.13	0.12	0.075	0	\
93	E	0.078	[3.4e-09,0.99]		0.14	0.14	0.14	0.14	0.14	0.13	0.12	0.052	0	\
94	A	0.054	[3.4e-09,0.99]		0.15	0.15	0.15	0.15	0.14	0.14	0.11	0.029	0	\
95	H	0.063	[3.4e-09,0.99]		0.14	0.14	0.14	0.14	0.14	0.14	0.11	0.038	0	\
96	T	0.068	[3.4e-09,0.99]		0.14	0.14	0.14	0.14	0.14	0.14	0.12	0.042	0	\
97	L	0.092	[3.4e-09,0.99]		0.14	0.14	0.14	0.14	0.14	0.13	0.12	0.066	0	\
98	A	0.065	[3.4e-09,0.99]		0.14	0.14	0.14	0.14	0.14	0.14	0.11	0.04	0	\
99	L	0.095	[3.4e-09,0.99]		0.14	0.14	0.14	0.14	0.14	0.13	0.12	0.069	0	\
100	N	0.058	[3.4e-09,0.99]		0.14	0.14	0.14	0.14	0.14	0.14	0.11	0.033	0	\
101	D	0.093	[3.4e-09,0.99]		0.14	0.14	0.14	0.14	0.14	0.13	0.12	0.066	0	\
102	K	0.085	[3.4e-09,0.99]		0.14	0.14	0.14	0.14	0.14	0.13	0.12	0.059	0	\
103	G	0.12	[3.4e-09,0.99]		0.13	0.13	0.13	0.13	0.13	0.13	0.12	0.09	0	\
104	Q	0.084	[3.4e-09,0.99]		0.14	0.14	0.14	0.14	0.14	0.13	0.12	0.058	0	\
105	V	0.092	[3.4e-09,0.99]		0.14	0.14	0.14	0.14	0.14	0.13	0.12	0.066	0	\
106	Y	0.089	[3.4e-09,0.99]		0.14	0.14	0.14	0.14	0.14	0.13	0.12	0.063	0	\
107	A	0.059	[3.4e-09,0.99]		0.14	0.14	0.14	0.14	0.14	0.14	0.11	0.034	0	\
108	W	0.12	[3.4e-09,0.99]		0.13	0.13	0.13	0.13	0.13	0.13	0.12	0.094	0	\
109	G	0.083	[3.4e-09,0.99]		0.14	0.14	0.14	0.14	0.14	0.13	0.12	0.057	0	\
110	L	0.11	[3.4e-09,0.99]		0.13	0.13	0.13	0.13	0.13	0.13	0.12	0.087	0	\
111	D	0.073	[3.4e-09,0.99]		0.14	0.14	0.14	0.14	0.14	0.13	0.12	0.047	0	\
112	S	0.059	[3.4e-09,0.99]		0.14	0.14	0.14	0.14	0.14	0.14	0.11	0.033	0	\
113	D	0.073	[3.4e-09,0.99]		0.14	0.14	0.14	0.14	0.14	0.13	0.12	0.047	0	\
114	G	0.1	[3.4e-09,0.99]		0.13	0.13	0.13	0.13	0.13	0.13	0.12	0.075	0	\
115	Q	0.081	[3.4e-09,0.99]		0.14	0.14	0.14	0.14	0.14	0.13	0.12	0.055	0	\
116	L	0.077	[3.4e-09,0.99]		0.14	0.14	0.14	0.14	0.14	0.13	0.12	0.051	0	\
117	G	0.12	[3.4e-09,0.99]		0.13	0.13	0.13	0.13	0.13	0.13	0.12	0.09	0	\
118	L	0.1	[3.4e-09,0.99]		0.13	0.13	0.13	0.13	0.13	0.13	0.12	0.078	0	\
119	V	0.75	[0.04,0.99]		5e-09	2.9e-06	0.00012	0.0015	0.011	0.056	0.22	0.71	0	\
120	G	0.1	[3.4e-09,0.99]		0.13	0.13	0.13	0.13	0.13	0.13	0.12	0.075	0	\
121	S	0.067	[3.4e-09,0.99]		0.14	0.14	0.14	0.14	0.14	0.14	0.11	0.041	0	\
122	E	0.088	[3.4e-09,0.99]		0.14	0.14	0.14	0.14	0.14	0.13	0.12	0.062	0	\
123	E	0.078	[3.4e-09,0.99]		0.14	0.14	0.14	0.14	0.14	0.13	0.12	0.052	0	\
124	C	0.1	[3.4e-09,0.99]		0.13	0.13	0.13	0.13	0.13	0.13	0.12	0.076	0	\
125	I	0.091	[3.4e-09,0.99]		0.14	0.14	0.14	0.14	0.14	0.13	0.12	0.065	0	\
126	R	0.06	[3.4e-09,0.99]		0.14	0.14	0.14	0.14	0.14	0.14	0.11	0.035	0	\
127	V	0.058	[3.4e-09,0.99]		0.14	0.14	0.14	0.14	0.14	0.14	0.11	0.032	0	\
128	P	0.12	[3.4e-09,0.99]		0.13	0.13	0.13	0.13	0.13	0.13	0.12	0.09	0	\
129	R	0.06	[3.4e-09,0.99]		0.14	0.14	0.14	0.14	0.14	0.14	0.11	0.035	0	\
130	N	0.058	[3.4e-09,0.99]		0.14	0.14	0.14	0.14	0.14	0.14	0.11	0.033	0	\
131	I	0.05	[3.4e-09,0.99]		0.15	0.15	0.15	0.15	0.14	0.14	0.11	0.025	0	\
132	K	0.076	[3.4e-09,0.99]		0.14	0.14	0.14	0.14	0.14	0.13	0.12	0.05	0	\
133	S	0.046	[3.4e-09,0.17]		0.15	0.15	0.15	0.15	0.15	0.14	0.11	0.021	0	\
134	L	0.098	[3.4e-09,0.99]		0.14	0.14	0.14	0.14	0.13	0.13	0.12	0.072	0	\
135	S	0.07	[3.4e-09,0.99]		0.14	0.14	0.14	0.14	0.14	0.13	0.12	0.044	0	\
136	D	0.073	[3.4e-09,0.99]		0.14	0.14	0.14	0.14	0.14	0.13	0.12	0.047	0	\
137	I	0.091	[3.4e-09,0.99]		0.14	0.14	0.14	0.14	0.14	0.13	0.12	0.065	0	\
138	Q	0.084	[3.4e-09,0.99]		0.14	0.14	0.14	0.14	0.14	0.13	0.12	0.058	0	\
139	I	0.052	[3.4e-09,0.99]		0.15	0.15	0.15	0.15	0.14	0.14	0.11	0.027	0	\
140	V	0.61	[0.04,0.99]		8.6e-09	4.9e-06	0.0002	0.0027	0.019	0.094	0.33	0.56	0	\
141	Q	0.084	[3.4e-09,0.99]		0.14	0.14	0.14	0.14	0.14	0.13	0.12	0.058	0	\
142	V	0.052	[3.4e-09,0.99]		0.15	0.15	0.15	0.15	0.14	0.14	0.11	0.027	0	\
143	A	0.054	[3.4e-09,0.99]		0.15	0.15	0.15	0.15	0.14	0.14	0.11	0.029	0	\
144	C	0.1	[3.4e-09,0.99]		0.13	0.13	0.13	0.13	0.13	0.13	0.12	0.077	0	\
145	G	0.083	[3.4e-09,0.99]		0.14	0.14	0.14	0.14	0.14	0.13	0.12	0.057	0	\
146	Y	0.12	[3.4e-09,0.99]		0.13	0.13	0.13	0.13	0.13	0.13	0.12	0.092	0	\
147	Y	0.089	[3.4e-09,0.99]		0.14	0.14	0.14	0.14	0.14	0.13	0.12	0.063	0	\
148	H	0.063	[3.4e-09,0.99]		0.14	0.14	0.14	0.14	0.14	0.14	0.11	0.038	0	\
149	S	0.066	[3.4e-09,0.99]		0.14	0.14	0.14	0.14	0.14	0.14	0.11	0.04	0	\
150	L	0.077	[3.4e-09,0.99]		0.14	0.14	0.14	0.14	0.14	0.13	0.12	0.051	0	\
151	A	0.061	[3.4e-09,0.99]		0.14	0.14	0.14	0.14	0.14	0.14	0.11	0.036	0	\
152	L	0.077	[3.4e-09,0.99]		0.14	0.14	0.14	0.14	0.14	0.13	0.12	0.051	0	\
153	S	0.058	[3.4e-09,0.99]		0.14	0.14	0.14	0.14	0.14	0.14	0.11	0.032	0	\
154	K	0.076	[3.4e-09,0.99]		0.14	0.14	0.14	0.14	0.14	0.13	0.12	0.05	0	\
155	A	0.062	[3.4e-09,0.99]		0.14	0.14	0.14	0.14	0.14	0.14	0.11	0.037	0	\
156	S	0.045	[3.4e-09,0.17]		0.15	0.15	0.15	0.15	0.15	0.14	0.11	0.021	0	\
157	E	0.078	[3.4e-09,0.99]		0.14	0.14	0.14	0.14	0.14	0.13	0.12	0.052	0	\
158	V	0.093	[3.4e-09,0.99]		0.14	0.14	0.14	0.14	0.14	0.13	0.12	0.067	0	\
159	F	0.12	[3.4e-09,0.99]		0.13	0.13	0.13	0.13	0.13	0.13	0.12	0.089	0	\
160	C	0.095	[3.4e-09,0.99]		0.14	0.14	0.14	0.14	0.14	0.13	0.12	0.068	0	\
161	W	0.12	[3.4e-09,0.99]		0.13	0.13	0.13	0.13	0.13	0.13	0.12	0.094	0	\
162	G	0.1	[3.4e-09,0.99]		0.13	0.13	0.13	0.13	0.13	0.13	0.12	0.075	0	\
163	Q	0.084	[3.4e-09,0.99]		0.14	0.14	0.14	0.14	0.14	0.13	0.12	0.057	0	\
164	N	0.058	[3.4e-09,0.99]		0.14	0.14	0.14	0.14	0.14	0.14	0.11	0.033	0	\
165	K	0.076	[3.4e-09,0.99]		0.14	0.14	0.14	0.14	0.14	0.13	0.12	0.05	0	\
166	Y	0.089	[3.4e-09,0.99]		0.14	0.14	0.14	0.14	0.14	0.13	0.12	0.063	0	\
167	G	0.12	[3.4e-09,0.99]		0.13	0.13	0.13	0.13	0.13	0.13	0.12	0.09	0	\
168	Q	0.073	[3.4e-09,0.99]		0.14	0.14	0.14	0.14	0.14	0.13	0.12	0.047	0	\
169	L	0.098	[3.4e-09,0.99]		0.14	0.14	0.14	0.14	0.13	0.13	0.12	0.072	0	\
170	G	0.083	[3.4e-09,0.99]		0.14	0.14	0.14	0.14	0.14	0.13	0.12	0.057	0	\
171	L	0.092	[3.4e-09,0.99]		0.14	0.14	0.14	0.14	0.14	0.13	0.12	0.066	0	\
172	G	0.1	[3.4e-09,0.99]		0.13	0.13	0.13	0.13	0.13	0.13	0.12	0.077	0	\
173	T	0.57	[0.0078,0.99]		9.8e-09	5.7e-06	0.00023	0.0031	0.022	0.11	0.36	0.51	0	\
174	D	0.093	[3.4e-09,0.99]		0.14	0.14	0.14	0.14	0.14	0.13	0.12	0.066	0	\
175	C	0.75	[0.04,0.99]		4.9e-09	2.8e-06	0.00011	0.0015	0.011	0.055	0.21	0.72	0	\
176	K	0.076	[3.4e-09,0.99]		0.14	0.14	0.14	0.14	0.14	0.13	0.12	0.05	0	\
177	K	0.092	[3.4e-09,0.99]		0.14	0.14	0.14	0.14	0.14	0.13	0.12	0.066	0	\
178	Q	0.069	[3.4e-09,0.99]		0.14	0.14	0.14	0.14	0.14	0.13	0.12	0.043	0	\
179	T	0.61	[0.04,0.99]		8.7e-09	5e-06	0.0002	0.0027	0.02	0.095	0.33	0.55	0	\
180	S	0.067	[3.4e-09,0.99]		0.14	0.14	0.14	0.14	0.14	0.14	0.11	0.041	0	\
181	P	0.091	[3.4e-09,0.99]		0.14	0.14	0.14	0.14	0.14	0.13	0.12	0.064	0	\
182	Q	0.084	[3.4e-09,0.99]		0.14	0.14	0.14	0.14	0.14	0.13	0.12	0.058	0	\
183	L	0.1	[3.4e-09,0.99]		0.13	0.13	0.13	0.13	0.13	0.13	0.12	0.078	0	\
184	L	0.58	[0.04,0.99]		9.6e-09	5.6e-06	0.00022	0.003	0.022	0.1	0.35	0.52	0	\
185	K	0.092	[3.4e-09,0.99]		0.14	0.14	0.14	0.14	0.14	0.13	0.12	0.066	0	\
186	S	0.058	[3.4e-09,0.99]		0.14	0.14	0.14	0.14	0.14	0.14	0.11	0.032	0	\
187	L	0.097	[3.4e-09,0.99]		0.14	0.14	0.14	0.14	0.13	0.13	0.12	0.071	0	\
188	L	0.7	[0.04,0.99]		6.2e-09	3.6e-06	0.00014	0.0019	0.014	0.069	0.26	0.66	0	\
189	G	0.1	[3.4e-09,0.99]		0.13	0.13	0.13	0.13	0.13	0.13	0.12	0.075	0	\
190	I	0.089	[3.4e-09,0.99]		0.14	0.14	0.14	0.14	0.14	0.13	0.12	0.063	0	\
191	P	0.083	[3.4e-09,0.99]		0.14	0.14	0.14	0.14	0.14	0.13	0.12	0.057	0	\
192	F	0.12	[3.4e-09,0.99]		0.13	0.13	0.13	0.13	0.13	0.13	0.12	0.089	0	\
193	M	0.061	[3.4e-09,0.99]		0.14	0.14	0.14	0.14	0.14	0.14	0.11	0.036	0	\
194	Q	0.069	[3.4e-09,0.99]		0.14	0.14	0.14	0.14	0.14	0.13	0.12	0.043	0	\
195	V	0.58	[0.04,0.99]		9.6e-09	5.5e-06	0.00022	0.003	0.022	0.1	0.35	0.52	0	\
196	A	0.064	[3.4e-09,0.99]		0.14	0.14	0.14	0.14	0.14	0.14	0.11	0.038	0	\
197	A	0.063	[3.4e-09,0.99]		0.14	0.14	0.14	0.14	0.14	0.14	0.11	0.037	0	\
198	G	0.1	[3.4e-09,0.99]		0.13	0.13	0.13	0.13	0.13	0.13	0.12	0.075	0	\
199	G	0.1	[3.4e-09,0.99]		0.13	0.13	0.13	0.13	0.13	0.13	0.12	0.075	0	\
200	A	0.095	[3.4e-09,0.99]		0.14	0.14	0.14	0.14	0.14	0.13	0.12	0.068	0	\
201	H	0.063	[3.4e-09,0.99]		0.14	0.14	0.14	0.14	0.14	0.14	0.11	0.038	0	\
202	S	0.045	[3.4e-09,0.17]		0.15	0.15	0.15	0.15	0.15	0.14	0.11	0.021	0	\
203	F	0.086	[3.4e-09,0.99]		0.14	0.14	0.14	0.14	0.14	0.13	0.12	0.06	0	\
204	V	0.058	[3.4e-09,0.99]		0.14	0.14	0.14	0.14	0.14	0.14	0.11	0.032	0	\
205	L	0.11	[3.4e-09,0.99]		0.13	0.13	0.13	0.13	0.13	0.13	0.12	0.087	0	\
206	T	0.089	[3.4e-09,0.99]		0.14	0.14	0.14	0.14	0.14	0.13	0.12	0.063	0	\
207	L	0.077	[3.4e-09,0.99]		0.14	0.14	0.14	0.14	0.14	0.13	0.12	0.051	0	\
208	S	0.058	[3.4e-09,0.99]		0.14	0.14	0.14	0.14	0.14	0.14	0.11	0.032	0	\
209	G	0.1	[3.4e-09,0.99]		0.13	0.13	0.13	0.13	0.13	0.13	0.12	0.075	0	\
210	A	0.054	[3.4e-09,0.99]		0.15	0.15	0.15	0.15	0.14	0.14	0.11	0.029	0	\
211	I	0.084	[3.4e-09,0.99]		0.14	0.14	0.14	0.14	0.14	0.13	0.12	0.058	0	\
212	F	0.086	[3.4e-09,0.99]		0.14	0.14	0.14	0.14	0.14	0.13	0.12	0.06	0	\
213	G	0.1	[3.4e-09,0.99]		0.13	0.13	0.13	0.13	0.13	0.13	0.12	0.075	0	\
214	W	0.12	[3.4e-09,0.99]		0.13	0.13	0.13	0.13	0.13	0.13	0.12	0.094	0	\
215	G	0.1	[3.4e-09,0.99]		0.13	0.13	0.13	0.13	0.13	0.13	0.12	0.075	0	\
216	R	0.11	[3.4e-09,0.99]		0.13	0.13	0.13	0.13	0.13	0.13	0.12	0.088	0	\
217	N	0.091	[3.4e-09,0.99]		0.14	0.14	0.14	0.14	0.14	0.13	0.12	0.065	0	\
218	K	0.082	[3.4e-09,0.99]		0.14	0.14	0.14	0.14	0.14	0.13	0.12	0.056	0	\
219	F	0.086	[3.4e-09,0.99]		0.14	0.14	0.14	0.14	0.14	0.13	0.12	0.06	0	\
220	G	0.083	[3.4e-09,0.99]		0.14	0.14	0.14	0.14	0.14	0.13	0.12	0.057	0	\
221	Q	0.074	[3.4e-09,0.99]		0.14	0.14	0.14	0.14	0.14	0.13	0.12	0.048	0	\
222	L	0.095	[3.4e-09,0.99]		0.14	0.14	0.14	0.14	0.14	0.13	0.12	0.069	0	\
223	G	0.083	[3.4e-09,0.99]		0.14	0.14	0.14	0.14	0.14	0.13	0.12	0.057	0	\
224	L	0.077	[3.4e-09,0.99]		0.14	0.14	0.14	0.14	0.14	0.13	0.12	0.051	0	\
225	N	0.058	[3.4e-09,0.99]		0.14	0.14	0.14	0.14	0.14	0.14	0.11	0.033	0	\
226	D	0.073	[3.4e-09,0.99]		0.14	0.14	0.14	0.14	0.14	0.13	0.12	0.047	0	\
227	E	0.078	[3.4e-09,0.99]		0.14	0.14	0.14	0.14	0.14	0.13	0.12	0.052	0	\
228	N	0.058	[3.4e-09,0.99]		0.14	0.14	0.14	0.14	0.14	0.14	0.11	0.033	0	\
229	D	0.073	[3.4e-09,0.99]		0.14	0.14	0.14	0.14	0.14	0.13	0.12	0.047	0	\
230	R	0.079	[3.4e-09,0.99]		0.14	0.14	0.14	0.14	0.14	0.13	0.12	0.053	0	\
231	Y	0.089	[3.4e-09,0.99]		0.14	0.14	0.14	0.14	0.14	0.13	0.12	0.063	0	\
232	V	0.62	[0.04,0.99]		8.4e-09	4.8e-06	0.0002	0.0026	0.019	0.092	0.32	0.57	0	\
233	P	0.084	[3.4e-09,0.99]		0.14	0.14	0.14	0.14	0.14	0.13	0.12	0.058	0	\
234	N	0.058	[3.4e-09,0.99]		0.14	0.14	0.14	0.14	0.14	0.14	0.11	0.033	0	\
235	L	0.092	[3.4e-09,0.99]		0.14	0.14	0.14	0.14	0.14	0.13	0.12	0.066	0	\
236	L	0.095	[3.4e-09,0.99]		0.14	0.14	0.14	0.14	0.14	0.13	0.12	0.069	0	\
237	K	0.092	[3.4e-09,0.99]		0.14	0.14	0.14	0.14	0.14	0.13	0.12	0.066	0	\
238	S	0.067	[3.4e-09,0.99]		0.14	0.14	0.14	0.14	0.14	0.14	0.11	0.041	0	\
239	L	0.095	[3.4e-09,0.99]		0.14	0.14	0.14	0.14	0.14	0.13	0.12	0.069	0	\
240	R	0.06	[3.4e-09,0.99]		0.14	0.14	0.14	0.14	0.14	0.14	0.11	0.035	0	\
241	S	0.58	[0.04,0.99]		9.4e-09	5.4e-06	0.00022	0.0029	0.021	0.1	0.35	0.52	0	\
242	Q	0.084	[3.4e-09,0.99]		0.14	0.14	0.14	0.14	0.14	0.13	0.12	0.058	0	\
243	K	0.076	[3.4e-09,0.99]		0.14	0.14	0.14	0.14	0.14	0.13	0.12	0.05	0	\
244	I	0.053	[3.4e-09,0.99]		0.15	0.15	0.15	0.15	0.14	0.14	0.11	0.028	0	\
245	V	0.052	[3.4e-09,0.99]		0.15	0.15	0.15	0.15	0.14	0.14	0.11	0.027	0	\
246	Y	0.089	[3.4e-09,0.99]		0.14	0.14	0.14	0.14	0.14	0.13	0.12	0.063	0	\
247	I	0.05	[3.4e-09,0.99]		0.15	0.15	0.15	0.15	0.14	0.14	0.11	0.025	0	\
248	C	0.095	[3.4e-09,0.99]		0.14	0.14	0.14	0.14	0.14	0.13	0.12	0.068	0	\
249	C	0.095	[3.4e-09,0.99]		0.14	0.14	0.14	0.14	0.14	0.13	0.12	0.068	0	\
250	G	0.1	[3.4e-09,0.99]		0.13	0.13	0.13	0.13	0.13	0.13	0.12	0.075	0	\
251	E	0.078	[3.4e-09,0.99]		0.14	0.14	0.14	0.14	0.14	0.13	0.12	0.052	0	\
252	D	0.073	[3.4e-09,0.99]		0.14	0.14	0.14	0.14	0.14	0.13	0.12	0.047	0	\
253	H	0.063	[3.4e-09,0.99]		0.14	0.14	0.14	0.14	0.14	0.14	0.11	0.038	0	\
254	T	0.049	[3.4e-09,0.17]		0.15	0.15	0.15	0.15	0.14	0.14	0.11	0.024	0	\
255	A	0.055	[3.4e-09,0.99]		0.15	0.15	0.15	0.14	0.14	0.14	0.11	0.03	0	\
256	A	0.061	[3.4e-09,0.99]		0.14	0.14	0.14	0.14	0.14	0.14	0.11	0.035	0	\
257	L	0.095	[3.4e-09,0.99]		0.14	0.14	0.14	0.14	0.14	0.13	0.12	0.069	0	\
258	T	0.089	[3.4e-09,0.99]		0.14	0.14	0.14	0.14	0.14	0.13	0.12	0.063	0	\
259	K	0.092	[3.4e-09,0.99]		0.14	0.14	0.14	0.14	0.14	0.13	0.12	0.066	0	\
260	E	0.078	[3.4e-09,0.99]		0.14	0.14	0.14	0.14	0.14	0.13	0.12	0.052	0	\
261	G	0.083	[3.4e-09,0.99]		0.14	0.14	0.14	0.14	0.14	0.13	0.12	0.057	0	\
262	G	0.1	[3.4e-09,0.99]		0.13	0.13	0.13	0.13	0.13	0.13	0.12	0.075	0	\
263	V	0.088	[3.4e-09,0.99]		0.14	0.14	0.14	0.14	0.14	0.13	0.12	0.062	0	\
264	F	0.086	[3.4e-09,0.99]		0.14	0.14	0.14	0.14	0.14	0.13	0.12	0.06	0	\
265	T	0.049	[3.4e-09,0.17]		0.15	0.15	0.15	0.15	0.14	0.14	0.11	0.024	0	\
266	F	0.086	[3.4e-09,0.99]		0.14	0.14	0.14	0.14	0.14	0.13	0.12	0.06	0	\
267	G	0.1	[3.4e-09,0.99]		0.13	0.13	0.13	0.13	0.13	0.13	0.12	0.075	0	\
268	A	0.055	[3.4e-09,0.99]		0.15	0.15	0.15	0.14	0.14	0.14	0.11	0.03	0	\
269	G	0.1	[3.4e-09,0.99]		0.13	0.13	0.13	0.13	0.13	0.13	0.12	0.075	0	\
270	G	0.12	[3.4e-09,0.99]		0.13	0.13	0.13	0.13	0.13	0.13	0.12	0.089	0	\
271	Y	0.089	[3.4e-09,0.99]		0.14	0.14	0.14	0.14	0.14	0.13	0.12	0.063	0	\
272	G	0.083	[3.4e-09,0.99]		0.14	0.14	0.14	0.14	0.14	0.13	0.12	0.057	0	\
273	Q	0.084	[3.4e-09,0.99]		0.14	0.14	0.14	0.14	0.14	0.13	0.12	0.058	0	\
274	L	0.098	[3.4e-09,0.99]		0.14	0.14	0.14	0.14	0.13	0.13	0.12	0.072	0	\
275	G	0.093	[3.4e-09,0.99]		0.14	0.14	0.14	0.14	0.14	0.13	0.12	0.067	0	\
276	H	0.063	[3.4e-09,0.99]		0.14	0.14	0.14	0.14	0.14	0.14	0.11	0.038	0	\
277	N	0.077	[3.4e-09,0.99]		0.14	0.14	0.14	0.14	0.14	0.13	0.12	0.051	0	\
278	S	0.058	[3.4e-09,0.99]		0.14	0.14	0.14	0.14	0.14	0.14	0.11	0.032	0	\
279	T	0.089	[3.4e-09,0.99]		0.14	0.14	0.14	0.14	0.14	0.13	0.12	0.063	0	\
280	S	0.045	[3.4e-09,0.17]		0.15	0.15	0.15	0.15	0.15	0.14	0.11	0.021	0	\
281	H	0.063	[3.4e-09,0.99]		0.14	0.14	0.14	0.14	0.14	0.14	0.11	0.038	0	\
282	E	0.078	[3.4e-09,0.99]		0.14	0.14	0.14	0.14	0.14	0.13	0.12	0.052	0	\
283	I	0.053	[3.4e-09,0.99]		0.15	0.15	0.15	0.15	0.14	0.14	0.11	0.028	0	\
284	N	0.091	[3.4e-09,0.99]		0.14	0.14	0.14	0.14	0.14	0.13	0.12	0.065	0	\
285	P	0.089	[3.4e-09,0.99]		0.14	0.14	0.14	0.14	0.14	0.13	0.12	0.063	0	\
286	R	0.081	[3.4e-09,0.99]		0.14	0.14	0.14	0.14	0.14	0.13	0.12	0.055	0	\
287	K	0.076	[3.4e-09,0.99]		0.14	0.14	0.14	0.14	0.14	0.13	0.12	0.05	0	\
288	V	0.052	[3.4e-09,0.99]		0.15	0.15	0.15	0.15	0.14	0.14	0.11	0.027	0	\
289	F	0.088	[3.4e-09,0.99]		0.14	0.14	0.14	0.14	0.14	0.13	0.12	0.062	0	\
290	E	0.078	[3.4e-09,0.99]		0.14	0.14	0.14	0.14	0.14	0.13	0.12	0.052	0	\
291	L	0.077	[3.4e-09,0.99]		0.14	0.14	0.14	0.14	0.14	0.13	0.12	0.051	0	\
292	M	0.061	[3.4e-09,0.99]		0.14	0.14	0.14	0.14	0.14	0.14	0.11	0.036	0	\
293	G	0.1	[3.4e-09,0.99]		0.13	0.13	0.13	0.13	0.13	0.13	0.12	0.075	0	\
294	S	0.083	[3.4e-09,0.99]		0.14	0.14	0.14	0.14	0.14	0.13	0.12	0.056	0	\
295	I	0.05	[3.4e-09,0.99]		0.15	0.15	0.15	0.15	0.14	0.14	0.11	0.025	0	\
296	V	0.086	[3.4e-09,0.99]		0.14	0.14	0.14	0.14	0.14	0.13	0.12	0.06	0	\
297	T	0.049	[3.4e-09,0.17]		0.15	0.15	0.15	0.15	0.14	0.14	0.11	0.024	0	\
298	E	0.72	[0.04,0.99]		5.6e-09	3.2e-06	0.00013	0.0017	0.013	0.063	0.24	0.69	0	\
299	I	0.05	[3.4e-09,0.99]		0.15	0.15	0.15	0.15	0.14	0.14	0.11	0.025	0	\
300	A	0.054	[3.4e-09,0.99]		0.15	0.15	0.15	0.15	0.14	0.14	0.11	0.029	0	\
301	C	0.095	[3.4e-09,0.99]		0.14	0.14	0.14	0.14	0.14	0.13	0.12	0.068	0	\
302	G	0.1	[3.4e-09,0.99]		0.13	0.13	0.13	0.13	0.13	0.13	0.12	0.075	0	\
303	R	0.089	[3.4e-09,0.99]		0.14	0.14	0.14	0.14	0.14	0.13	0.12	0.063	0	\
304	Q	0.084	[3.4e-09,0.99]		0.14	0.14	0.14	0.14	0.14	0.13	0.12	0.058	0	\
305	H	0.093	[3.4e-09,0.99]		0.14	0.14	0.14	0.14	0.14	0.13	0.12	0.067	0	\
306	T	0.049	[3.4e-09,0.17]		0.15	0.15	0.15	0.15	0.14	0.14	0.11	0.024	0	\
307	S	0.058	[3.4e-09,0.99]		0.14	0.14	0.14	0.14	0.14	0.14	0.11	0.032	0	\
308	A	0.054	[3.4e-09,0.99]		0.15	0.15	0.15	0.15	0.14	0.14	0.11	0.029	0	\
309	F	0.086	[3.4e-09,0.99]		0.14	0.14	0.14	0.14	0.14	0.13	0.12	0.06	0	\
310	V	0.052	[3.4e-09,0.99]		0.15	0.15	0.15	0.15	0.14	0.14	0.11	0.027	0	\
311	P	0.083	[3.4e-09,0.99]		0.14	0.14	0.14	0.14	0.14	0.13	0.12	0.057	0	\
312	S	0.067	[3.4e-09,0.99]		0.14	0.14	0.14	0.14	0.14	0.14	0.11	0.041	0	\
313	S	0.067	[3.4e-09,0.99]		0.14	0.14	0.14	0.14	0.14	0.14	0.11	0.041	0	\
314	G	0.1	[3.4e-09,0.99]		0.13	0.13	0.13	0.13	0.13	0.13	0.12	0.075	0	\
315	R	0.097	[3.4e-09,0.99]		0.14	0.14	0.14	0.14	0.13	0.13	0.12	0.071	0	\
316	I	0.05	[3.4e-09,0.99]		0.15	0.15	0.15	0.15	0.14	0.14	0.11	0.025	0	\
317	Y	0.098	[3.4e-09,0.99]		0.14	0.14	0.14	0.14	0.13	0.13	0.12	0.072	0	\
318	S	0.058	[3.4e-09,0.99]		0.14	0.14	0.14	0.14	0.14	0.14	0.11	0.032	0	\
319	F	0.086	[3.4e-09,0.99]		0.14	0.14	0.14	0.14	0.14	0.13	0.12	0.06	0	\
320	G	0.11	[3.4e-09,0.99]		0.13	0.13	0.13	0.13	0.13	0.13	0.12	0.079	0	\
321	L	0.077	[3.4e-09,0.99]		0.14	0.14	0.14	0.14	0.14	0.13	0.12	0.051	0	\
322	G	0.083	[3.4e-09,0.99]		0.14	0.14	0.14	0.14	0.14	0.13	0.12	0.057	0	\
323	G	0.083	[3.4e-09,0.99]		0.14	0.14	0.14	0.14	0.14	0.13	0.12	0.057	0	\
324	N	0.058	[3.4e-09,0.99]		0.14	0.14	0.14	0.14	0.14	0.14	0.11	0.033	0	\
325	G	0.11	[3.4e-09,0.99]		0.13	0.13	0.13	0.13	0.13	0.13	0.12	0.087	0	\
326	Q	0.084	[3.4e-09,0.99]		0.14	0.14	0.14	0.14	0.14	0.13	0.12	0.058	0	\
327	L	0.1	[3.4e-09,0.99]		0.13	0.13	0.13	0.13	0.13	0.13	0.12	0.075	0	\
328	G	0.1	[3.4e-09,0.99]		0.13	0.13	0.13	0.13	0.13	0.13	0.12	0.075	0	\
329	T	0.059	[3.4e-09,0.99]		0.14	0.14	0.14	0.14	0.14	0.14	0.11	0.034	0	\
330	G	0.083	[3.4e-09,0.99]		0.14	0.14	0.14	0.14	0.14	0.13	0.12	0.057	0	\
331	S	0.067	[3.4e-09,0.99]		0.14	0.14	0.14	0.14	0.14	0.14	0.11	0.041	0	\
332	T	0.067	[3.4e-09,0.99]		0.14	0.14	0.14	0.14	0.14	0.14	0.11	0.041	0	\
333	S	0.083	[3.4e-09,0.99]		0.14	0.14	0.14	0.14	0.14	0.13	0.12	0.056	0	\
334	N	0.091	[3.4e-09,0.99]		0.14	0.14	0.14	0.14	0.14	0.13	0.12	0.065	0	\
335	R	0.079	[3.4e-09,0.99]		0.14	0.14	0.14	0.14	0.14	0.13	0.12	0.053	0	\
336	K	0.076	[3.4e-09,0.99]		0.14	0.14	0.14	0.14	0.14	0.13	0.12	0.05	0	\
337	S	0.045	[3.4e-09,0.17]		0.15	0.15	0.15	0.15	0.15	0.14	0.11	0.021	0	\
338	P	0.093	[3.4e-09,0.99]		0.14	0.14	0.14	0.14	0.14	0.13	0.12	0.067	0	\
339	F	0.11	[3.4e-09,0.99]		0.13	0.13	0.13	0.13	0.13	0.13	0.12	0.081	0	\
340	T	0.05	[3.4e-09,0.17]		0.15	0.15	0.15	0.15	0.14	0.14	0.11	0.025	0	\
341	V	0.078	[3.4e-09,0.99]		0.14	0.14	0.14	0.14	0.14	0.13	0.12	0.052	0	\
342	K	0.076	[3.4e-09,0.99]		0.14	0.14	0.14	0.14	0.14	0.13	0.12	0.05	0	\
343	G	0.1	[3.4e-09,0.99]		0.13	0.13	0.13	0.13	0.13	0.13	0.12	0.076	0	\
344	N	0.059	[3.4e-09,0.99]		0.14	0.14	0.14	0.14	0.14	0.14	0.11	0.033	0	\
345	W	0.12	[3.4e-09,0.99]		0.13	0.13	0.13	0.13	0.13	0.13	0.12	0.094	0	\
346	Y	0.78	[0.04,0.99]		4e-09	2.3e-06	9.4e-05	0.0013	0.0092	0.046	0.19	0.76	0	\
347	P	0.72	[0.04,0.99]		5.7e-09	3.3e-06	0.00013	0.0018	0.013	0.064	0.24	0.68	0	\
348	Y	0.089	[3.4e-09,0.99]		0.14	0.14	0.14	0.14	0.14	0.13	0.12	0.063	0	\
349	N	0.62	[0.04,0.99]		8.4e-09	4.8e-06	0.00019	0.0026	0.019	0.092	0.32	0.57	0	\
350	G	0.12	[3.4e-09,0.99]		0.13	0.13	0.13	0.13	0.13	0.13	0.12	0.089	0	\
351	Q	0.081	[3.4e-09,0.99]		0.14	0.14	0.14	0.14	0.14	0.13	0.12	0.054	0	\
352	C	0.75	[0.04,0.99]		4.9e-09	2.8e-06	0.00011	0.0015	0.011	0.056	0.22	0.72	0	\
353	L	0.74	[0.04,0.99]		5.1e-09	2.9e-06	0.00012	0.0016	0.011	0.057	0.22	0.71	0	\
354	P	0.75	[0.04,0.99]		5e-09	2.9e-06	0.00012	0.0015	0.011	0.056	0.22	0.71	0	\
355	D	0.073	[3.4e-09,0.99]		0.14	0.14	0.14	0.14	0.14	0.13	0.12	0.047	0	\
356	I	0.92	[0.17,0.99]		4.4e-17	1.5e-11	2.4e-08	4.3e-06	0.00023	0.0056	0.084	0.91	0	\
357	D	0.073	[3.4e-09,0.99]		0.14	0.14	0.14	0.14	0.14	0.13	0.12	0.047	0	\
358	S	0.61	[0.04,0.99]		8.6e-09	4.9e-06	0.0002	0.0027	0.019	0.094	0.33	0.56	0	\
359	E	0.078	[3.4e-09,0.99]		0.14	0.14	0.14	0.14	0.14	0.13	0.12	0.052	0	\
360	E	0.078	[3.4e-09,0.99]		0.14	0.14	0.14	0.14	0.14	0.13	0.12	0.052	0	\
361	Y	0.089	[3.4e-09,0.99]		0.14	0.14	0.14	0.14	0.14	0.13	0.12	0.063	0	\
362	F	0.11	[3.4e-09,0.99]		0.13	0.13	0.13	0.13	0.13	0.13	0.12	0.088	0	\
363	C	0.095	[3.4e-09,0.99]		0.14	0.14	0.14	0.14	0.14	0.13	0.12	0.069	0	\
364	V	0.074	[3.4e-09,0.99]		0.14	0.14	0.14	0.14	0.14	0.13	0.12	0.048	0	\
365	K	0.076	[3.4e-09,0.99]		0.14	0.14	0.14	0.14	0.14	0.13	0.12	0.05	0	\
366	R	0.06	[3.4e-09,0.99]		0.14	0.14	0.14	0.14	0.14	0.14	0.11	0.035	0	\
367	I	0.05	[3.4e-09,0.99]		0.15	0.15	0.15	0.15	0.14	0.14	0.11	0.025	0	\
368	F	0.12	[3.4e-09,0.99]		0.13	0.13	0.13	0.13	0.13	0.13	0.12	0.089	0	\
369	S	0.067	[3.4e-09,0.99]		0.14	0.14	0.14	0.14	0.14	0.14	0.11	0.041	0	\
370	G	0.094	[3.4e-09,0.99]		0.14	0.14	0.14	0.14	0.14	0.13	0.12	0.068	0	\
371	G	0.1	[3.4e-09,0.99]		0.13	0.13	0.13	0.13	0.13	0.13	0.12	0.075	0	\
372	D	0.073	[3.4e-09,0.99]		0.14	0.14	0.14	0.14	0.14	0.13	0.12	0.047	0	\
373	Q	0.069	[3.4e-09,0.99]		0.14	0.14	0.14	0.14	0.14	0.13	0.12	0.043	0	\
374	S	0.08	[3.4e-09,0.99]		0.14	0.14	0.14	0.14	0.14	0.13	0.12	0.054	0	\
375	F	0.086	[3.4e-09,0.99]		0.14	0.14	0.14	0.14	0.14	0.13	0.12	0.06	0	\
376	S	0.66	[0.04,0.99]		7.3e-09	4.2e-06	0.00017	0.0023	0.016	0.08	0.29	0.61	0	\
377	H	0.063	[3.4e-09,0.99]		0.14	0.14	0.14	0.14	0.14	0.14	0.11	0.038	0	\
378	Y	0.11	[3.4e-09,0.99]		0.13	0.13	0.13	0.13	0.13	0.13	0.12	0.086	0	\
379	S	0.058	[3.4e-09,0.99]		0.14	0.14	0.14	0.14	0.14	0.14	0.11	0.032	0	\
380	S	0.95	[0.17,0.99]		1.7e-17	5.7e-12	9.3e-09	1.7e-06	8.9e-05	0.0023	0.043	0.95	0	\
381	P	0.79	[0.04,0.99]		3.8e-09	2.2e-06	9e-05	0.0012	0.0087	0.044	0.18	0.77	0	\
382	Q	0.084	[3.4e-09,0.99]		0.14	0.14	0.14	0.14	0.14	0.13	0.12	0.058	0	\
383	N	0.091	[3.4e-09,0.99]		0.14	0.14	0.14	0.14	0.14	0.13	0.12	0.065	0	\
384	C	0.095	[3.4e-09,0.99]		0.14	0.14	0.14	0.14	0.14	0.13	0.12	0.068	0	\
385	G	0.79	[0.04,0.99]		4e-09	2.3e-06	9.3e-05	0.0012	0.0091	0.046	0.18	0.76	0	\
386	P	0.089	[3.4e-09,0.99]		0.14	0.14	0.14	0.14	0.14	0.13	0.12	0.063	0	\
387	P	0.089	[3.4e-09,0.99]		0.14	0.14	0.14	0.14	0.14	0.13	0.12	0.063	0	\
388	D	0.073	[3.4e-09,0.99]		0.14	0.14	0.14	0.14	0.14	0.13	0.12	0.047	0	\
389	D	0.093	[3.4e-09,0.99]		0.14	0.14	0.14	0.14	0.14	0.13	0.12	0.066	0	\
390	F	0.095	[3.4e-09,0.99]		0.14	0.14	0.14	0.14	0.14	0.13	0.12	0.069	0	\
391	R	0.06	[3.4e-09,0.99]		0.14	0.14	0.14	0.14	0.14	0.14	0.11	0.035	0	\
392	C	0.75	[0.04,0.99]		4.9e-09	2.8e-06	0.00011	0.0015	0.011	0.055	0.21	0.72	0	\
393	P	0.75	[0.04,0.99]		4.8e-09	2.8e-06	0.00011	0.0015	0.011	0.054	0.21	0.72	0	\
394	N	0.68	[0.04,0.99]		6.6e-09	3.8e-06	0.00015	0.002	0.015	0.073	0.27	0.64	0	\
395	P	0.084	[3.4e-09,0.99]		0.14	0.14	0.14	0.14	0.14	0.13	0.12	0.058	0	\
396	T	0.68	[0.04,0.99]		6.8e-09	3.9e-06	0.00016	0.0021	0.015	0.075	0.28	0.63	0	\
397	K	0.091	[3.4e-09,0.99]		0.14	0.14	0.14	0.14	0.14	0.13	0.12	0.065	0	\
398	Q	0.084	[3.4e-09,0.99]		0.14	0.14	0.14	0.14	0.14	0.13	0.12	0.058	0	\
399	I	0.091	[3.4e-09,0.99]		0.14	0.14	0.14	0.14	0.14	0.13	0.12	0.065	0	\
400	W	0.12	[3.4e-09,0.99]		0.13	0.13	0.13	0.13	0.13	0.13	0.12	0.094	0	\
401	T	0.054	[3.4e-09,0.99]		0.15	0.15	0.15	0.15	0.14	0.14	0.11	0.029	0	\
402	V	0.092	[3.4e-09,0.99]		0.14	0.14	0.14	0.14	0.14	0.13	0.12	0.066	0	\
403	N	0.058	[3.4e-09,0.99]		0.14	0.14	0.14	0.14	0.14	0.14	0.11	0.033	0	\
404	E	0.078	[3.4e-09,0.99]		0.14	0.14	0.14	0.14	0.14	0.13	0.12	0.052	0	\
405	A	0.91	[0.17,0.99]		4.9e-17	1.6e-11	2.6e-08	4.7e-06	0.00025	0.0062	0.091	0.9	0	\
406	L	0.095	[3.4e-09,0.99]		0.14	0.14	0.14	0.14	0.14	0.13	0.12	0.069	0	\
407	I	0.05	[3.4e-09,0.99]		0.15	0.15	0.15	0.15	0.14	0.14	0.11	0.025	0	\
408	Q	0.076	[3.4e-09,0.99]		0.14	0.14	0.14	0.14	0.14	0.13	0.12	0.05	0	\
409	K	0.076	[3.4e-09,0.99]		0.14	0.14	0.14	0.14	0.14	0.13	0.12	0.05	0	\
410	W	0.12	[3.4e-09,0.99]		0.13	0.13	0.13	0.13	0.13	0.13	0.12	0.094	0	\
411	L	0.11	[3.4e-09,0.99]		0.13	0.13	0.13	0.13	0.13	0.13	0.12	0.08	0	\
412	S	0.083	[3.4e-09,0.99]		0.14	0.14	0.14	0.14	0.14	0.13	0.12	0.056	0	\
413	Y	0.11	[3.4e-09,0.99]		0.13	0.13	0.13	0.13	0.13	0.13	0.12	0.081	0	\
414	P	0.1	[3.4e-09,0.99]		0.13	0.13	0.13	0.13	0.13	0.13	0.12	0.076	0	\
415	S	0.058	[3.4e-09,0.99]		0.14	0.14	0.14	0.14	0.14	0.14	0.11	0.032	0	\
416	G	0.1	[3.4e-09,0.99]		0.13	0.13	0.13	0.13	0.13	0.13	0.12	0.075	0	\
417	R	0.076	[3.4e-09,0.99]		0.14	0.14	0.14	0.14	0.14	0.13	0.12	0.05	0	\
418	F	0.95	[0.17,0.99]		2.4e-17	7.9e-12	1.3e-08	2.3e-06	0.00012	0.0031	0.051	0.95	0	\
419	P	0.083	[3.4e-09,0.99]		0.14	0.14	0.14	0.14	0.14	0.13	0.12	0.057	0	\
420	V	0.086	[3.4e-09,0.99]		0.14	0.14	0.14	0.14	0.14	0.13	0.12	0.06	0	\
421	E	0.088	[3.4e-09,0.99]		0.14	0.14	0.14	0.14	0.14	0.13	0.12	0.062	0	\
422	I	0.053	[3.4e-09,0.99]		0.15	0.15	0.15	0.15	0.14	0.14	0.11	0.028	0	\
423	A	0.095	[3.4e-09,0.99]		0.14	0.14	0.14	0.14	0.14	0.13	0.12	0.068	0	\
424	N	0.058	[3.4e-09,0.99]		0.14	0.14	0.14	0.14	0.14	0.14	0.11	0.033	0	\
425	E	0.082	[3.4e-09,0.99]		0.14	0.14	0.14	0.14	0.14	0.13	0.12	0.056	0	\
426	I	0.053	[3.4e-09,0.99]		0.15	0.15	0.15	0.15	0.14	0.14	0.11	0.028	0	\
427	D	0.073	[3.4e-09,0.99]		0.14	0.14	0.14	0.14	0.14	0.13	0.12	0.047	0	\
428	G	0.1	[3.4e-09,0.99]		0.13	0.13	0.13	0.13	0.13	0.13	0.12	0.075	0	\
429	T	0.069	[3.4e-09,0.99]		0.14	0.14	0.14	0.14	0.14	0.13	0.12	0.043	0	\
430	F	0.086	[3.4e-09,0.99]		0.14	0.14	0.14	0.14	0.14	0.13	0.12	0.06	0	\
431	S	0.059	[3.4e-09,0.99]		0.14	0.14	0.14	0.14	0.14	0.14	0.11	0.033	0	\
432	S	0.093	[3.4e-09,0.99]		0.14	0.14	0.14	0.14	0.14	0.13	0.12	0.067	0	\
433	S	0.058	[3.4e-09,0.99]		0.14	0.14	0.14	0.14	0.14	0.14	0.11	0.032	0	\
434	G	0.084	[3.4e-09,0.99]		0.14	0.14	0.14	0.14	0.14	0.13	0.12	0.058	0	\
435	C	0.1	[3.4e-09,0.99]		0.13	0.13	0.13	0.13	0.13	0.13	0.12	0.076	0	\
436	L	0.096	[3.4e-09,0.99]		0.14	0.14	0.14	0.14	0.13	0.13	0.12	0.07	0	\
437	N	0.058	[3.4e-09,0.99]		0.14	0.14	0.14	0.14	0.14	0.14	0.11	0.033	0	\
438	G	0.1	[3.4e-09,0.99]		0.13	0.13	0.13	0.13	0.13	0.13	0.12	0.075	0	\
439	S	0.045	[3.4e-09,0.17]		0.15	0.15	0.15	0.15	0.15	0.14	0.11	0.021	0	\
440	F	0.086	[3.4e-09,0.99]		0.14	0.14	0.14	0.14	0.14	0.13	0.12	0.06	0	\
441	L	0.094	[3.4e-09,0.99]		0.14	0.14	0.14	0.14	0.14	0.13	0.12	0.068	0	\
442	A	0.054	[3.4e-09,0.99]		0.15	0.15	0.15	0.15	0.14	0.14	0.11	0.029	0	\
443	V	0.052	[3.4e-09,0.99]		0.15	0.15	0.15	0.15	0.14	0.14	0.11	0.027	0	\
444	S	0.083	[3.4e-09,0.99]		0.14	0.14	0.14	0.14	0.14	0.13	0.12	0.056	0	\
445	N	0.058	[3.4e-09,0.99]		0.14	0.14	0.14	0.14	0.14	0.14	0.11	0.033	0	\
446	D	0.073	[3.4e-09,0.99]		0.14	0.14	0.14	0.14	0.14	0.13	0.12	0.047	0	\
447	D	0.073	[3.4e-09,0.99]		0.14	0.14	0.14	0.14	0.14	0.13	0.12	0.047	0	\
448	H	0.093	[3.4e-09,0.99]		0.14	0.14	0.14	0.14	0.14	0.13	0.12	0.067	0	\
449	Y	0.089	[3.4e-09,0.99]		0.14	0.14	0.14	0.14	0.14	0.13	0.12	0.063	0	\
450	R	0.63	[0.04,0.99]		8.1e-09	4.7e-06	0.00019	0.0025	0.018	0.089	0.31	0.58	0	\
451	T	0.067	[3.4e-09,0.99]		0.14	0.14	0.14	0.14	0.14	0.14	0.11	0.042	0	\
452	G	0.1	[3.4e-09,0.99]		0.13	0.13	0.13	0.13	0.13	0.13	0.12	0.077	0	\
453	T	0.72	[0.04,0.99]		5.7e-09	3.3e-06	0.00013	0.0018	0.013	0.064	0.24	0.68	0	\
454	R	0.94	[0.17,0.99]		2.5e-17	8.2e-12	1.3e-08	2.4e-06	0.00013	0.0032	0.053	0.94	0	\
455	F	0.086	[3.4e-09,0.99]		0.14	0.14	0.14	0.14	0.14	0.13	0.12	0.06	0	\
456	S	0.067	[3.4e-09,0.99]		0.14	0.14	0.14	0.14	0.14	0.14	0.11	0.041	0	\
457	G	0.11	[3.4e-09,0.99]		0.13	0.13	0.13	0.13	0.13	0.13	0.12	0.087	0	\
458	V	0.052	[3.4e-09,0.99]		0.15	0.15	0.15	0.15	0.14	0.14	0.11	0.027	0	\
459	D	0.076	[3.4e-09,0.99]		0.14	0.14	0.14	0.14	0.14	0.13	0.12	0.05	0	\
460	M	0.061	[3.4e-09,0.99]		0.14	0.14	0.14	0.14	0.14	0.14	0.11	0.036	0	\
461	N	0.058	[3.4e-09,0.99]		0.14	0.14	0.14	0.14	0.14	0.14	0.11	0.033	0	\
462	A	0.054	[3.4e-09,0.99]		0.15	0.15	0.15	0.15	0.14	0.14	0.11	0.029	0	\
463	A	0.054	[3.4e-09,0.99]		0.15	0.15	0.15	0.15	0.14	0.14	0.11	0.029	0	\
464	R	0.077	[3.4e-09,0.99]		0.14	0.14	0.14	0.14	0.14	0.13	0.12	0.051	0	\
465	L	0.077	[3.4e-09,0.99]		0.14	0.14	0.14	0.14	0.14	0.13	0.12	0.051	0	\
466	L	0.092	[3.4e-09,0.99]		0.14	0.14	0.14	0.14	0.14	0.13	0.12	0.066	0	\
467	F	0.11	[3.4e-09,0.99]		0.13	0.13	0.13	0.13	0.13	0.13	0.12	0.086	0	\
468	H	0.093	[3.4e-09,0.99]		0.14	0.14	0.14	0.14	0.14	0.13	0.12	0.067	0	\
469	K	0.076	[3.4e-09,0.99]		0.14	0.14	0.14	0.14	0.14	0.13	0.12	0.05	0	\
470	L	0.077	[3.4e-09,0.99]		0.14	0.14	0.14	0.14	0.14	0.13	0.12	0.051	0	\
471	I	0.053	[3.4e-09,0.99]		0.15	0.15	0.15	0.15	0.14	0.14	0.11	0.028	0	\
472	Q	0.069	[3.4e-09,0.99]		0.14	0.14	0.14	0.14	0.14	0.13	0.12	0.043	0	\
473	P	0.083	[3.4e-09,0.99]		0.14	0.14	0.14	0.14	0.14	0.13	0.12	0.057	0	\
474	D	0.073	[3.4e-09,0.99]		0.14	0.14	0.14	0.14	0.14	0.13	0.12	0.047	0	\
475	H	0.065	[3.4e-09,0.99]		0.14	0.14	0.14	0.14	0.14	0.14	0.11	0.039	0	\
476	P	0.091	[3.4e-09,0.99]		0.14	0.14	0.14	0.14	0.14	0.13	0.12	0.065	0	\
477	Q	0.084	[3.4e-09,0.99]		0.14	0.14	0.14	0.14	0.14	0.13	0.12	0.058	0	\
478	I	0.053	[3.4e-09,0.99]		0.15	0.15	0.15	0.15	0.14	0.14	0.11	0.028	0	\
479	S	0.62	[0.04,0.99]		8.4e-09	4.8e-06	0.0002	0.0026	0.019	0.092	0.32	0.57	0	\
480	Q	0.084	[3.4e-09,0.99]		0.14	0.14	0.14	0.14	0.14	0.13	0.12	0.057	0	\
481	Q	0.084	[3.4e-09,0.99]		0.14	0.14	0.14	0.14	0.14	0.13	0.12	0.058	0	\
482	V	0.092	[3.4e-09,0.99]		0.14	0.14	0.14	0.14	0.14	0.13	0.12	0.066	0	\
483	A	0.061	[3.4e-09,0.99]		0.14	0.14	0.14	0.14	0.14	0.14	0.11	0.036	0	\
484	A	0.054	[3.4e-09,0.99]		0.15	0.15	0.15	0.15	0.14	0.14	0.11	0.029	0	\
485	S	0.049	[3.4e-09,0.17]		0.15	0.15	0.15	0.15	0.14	0.14	0.11	0.024	0	\
486	L	0.098	[3.4e-09,0.99]		0.14	0.14	0.14	0.14	0.13	0.13	0.12	0.072	0	\
487	E	0.078	[3.4e-09,0.99]		0.14	0.14	0.14	0.14	0.14	0.13	0.12	0.052	0	\
488	K	0.092	[3.4e-09,0.99]		0.14	0.14	0.14	0.14	0.14	0.13	0.12	0.066	0	\
489	N	0.058	[3.4e-09,0.99]		0.14	0.14	0.14	0.14	0.14	0.14	0.11	0.033	0	\
490	L	0.077	[3.4e-09,0.99]		0.14	0.14	0.14	0.14	0.14	0.13	0.12	0.051	0	\
491	I	0.05	[3.4e-09,0.99]		0.15	0.15	0.15	0.15	0.14	0.14	0.11	0.025	0	\
492	P	0.084	[3.4e-09,0.99]		0.14	0.14	0.14	0.14	0.14	0.13	0.12	0.058	0	\
493	K	0.076	[3.4e-09,0.99]		0.14	0.14	0.14	0.14	0.14	0.13	0.12	0.05	0	\
494	L	0.1	[3.4e-09,0.99]		0.13	0.13	0.13	0.13	0.13	0.13	0.12	0.078	0	\
495	T	0.049	[3.4e-09,0.17]		0.15	0.15	0.15	0.15	0.14	0.14	0.11	0.024	0	\
496	S	0.72	[0.04,0.99]		5.7e-09	3.3e-06	0.00013	0.0018	0.013	0.064	0.24	0.68	0	\
497	S	0.098	[3.4e-09,0.99]		0.14	0.14	0.14	0.14	0.13	0.13	0.12	0.072	0	\
498	L	0.092	[3.4e-09,0.99]		0.14	0.14	0.14	0.14	0.14	0.13	0.12	0.066	0	\
499	P	0.083	[3.4e-09,0.99]		0.14	0.14	0.14	0.14	0.14	0.13	0.12	0.057	0	\
500	D	0.075	[3.4e-09,0.99]		0.14	0.14	0.14	0.14	0.14	0.13	0.12	0.049	0	\
501	V	0.052	[3.4e-09,0.99]		0.15	0.15	0.15	0.15	0.14	0.14	0.11	0.027	0	\
502	E	0.078	[3.4e-09,0.99]		0.14	0.14	0.14	0.14	0.14	0.13	0.12	0.052	0	\
503	A	0.062	[3.4e-09,0.99]		0.14	0.14	0.14	0.14	0.14	0.14	0.11	0.036	0	\
504	L	0.098	[3.4e-09,0.99]		0.14	0.14	0.14	0.14	0.13	0.13	0.12	0.072	0	\
505	R	0.077	[3.4e-09,0.99]		0.14	0.14	0.14	0.14	0.14	0.13	0.12	0.051	0	\
506	F	0.086	[3.4e-09,0.99]		0.14	0.14	0.14	0.14	0.14	0.13	0.12	0.06	0	\
507	Y	0.089	[3.4e-09,0.99]		0.14	0.14	0.14	0.14	0.14	0.13	0.12	0.063	0	\
508	L	0.077	[3.4e-09,0.99]		0.14	0.14	0.14	0.14	0.14	0.13	0.12	0.051	0	\
509	T	0.049	[3.4e-09,0.17]		0.15	0.15	0.15	0.15	0.14	0.14	0.11	0.024	0	\
510	L	0.096	[3.4e-09,0.99]		0.14	0.14	0.14	0.14	0.13	0.13	0.12	0.069	0	\
511	P	0.089	[3.4e-09,0.99]		0.14	0.14	0.14	0.14	0.14	0.13	0.12	0.063	0	\
512	E	0.078	[3.4e-09,0.99]		0.14	0.14	0.14	0.14	0.14	0.13	0.12	0.052	0	\
513	C	0.096	[3.4e-09,0.99]		0.14	0.14	0.14	0.14	0.13	0.13	0.12	0.069	0	\
514	P	0.12	[3.4e-09,0.99]		0.13	0.13	0.13	0.13	0.13	0.13	0.12	0.09	0	\
515	L	0.1	[3.4e-09,0.99]		0.13	0.13	0.13	0.13	0.13	0.13	0.12	0.078	0	\
516	M	0.061	[3.4e-09,0.99]		0.14	0.14	0.14	0.14	0.14	0.14	0.11	0.036	0	\
517	S	0.56	[0.0078,0.99]		1e-08	5.8e-06	0.00023	0.0031	0.023	0.11	0.37	0.5	0	\
518	D	0.073	[3.4e-09,0.99]		0.14	0.14	0.14	0.14	0.14	0.13	0.12	0.047	0	\
519	S	0.76	[0.04,0.99]		4.6e-09	2.7e-06	0.00011	0.0014	0.01	0.052	0.21	0.73	0	\
520	N	0.091	[3.4e-09,0.99]		0.14	0.14	0.14	0.14	0.14	0.13	0.12	0.065	0	\
521	N	0.058	[3.4e-09,0.99]		0.14	0.14	0.14	0.14	0.14	0.14	0.11	0.033	0	\
522	F	0.11	[3.4e-09,0.99]		0.13	0.13	0.13	0.13	0.13	0.13	0.12	0.088	0	\
523	T	0.67	[0.04,0.99]		7e-09	4e-06	0.00016	0.0022	0.016	0.077	0.28	0.62	0	\
524	T	0.067	[3.4e-09,0.99]		0.14	0.14	0.14	0.14	0.14	0.14	0.11	0.041	0	\
525	I	0.053	[3.4e-09,0.99]		0.15	0.15	0.15	0.15	0.14	0.14	0.11	0.028	0	\
526	A	0.061	[3.4e-09,0.99]		0.14	0.14	0.14	0.14	0.14	0.14	0.11	0.036	0	\
527	I	0.05	[3.4e-09,0.99]		0.15	0.15	0.15	0.15	0.14	0.14	0.11	0.025	0	\
528	P	0.12	[3.4e-09,0.99]		0.13	0.13	0.13	0.13	0.13	0.13	0.12	0.09	0	\
529	F	0.086	[3.4e-09,0.99]		0.14	0.14	0.14	0.14	0.14	0.13	0.12	0.06	0	\
530	G	0.083	[3.4e-09,0.99]		0.14	0.14	0.14	0.14	0.14	0.13	0.12	0.057	0	\
531	T	0.67	[0.04,0.99]		7e-09	4.1e-06	0.00016	0.0022	0.016	0.078	0.28	0.62	0	\
532	A	0.054	[3.4e-09,0.99]		0.15	0.15	0.15	0.15	0.14	0.14	0.11	0.029	0	\
533	L	0.077	[3.4e-09,0.99]		0.14	0.14	0.14	0.14	0.14	0.13	0.12	0.051	0	\
534	V	0.09	[3.4e-09,0.99]		0.14	0.14	0.14	0.14	0.14	0.13	0.12	0.064	0	\
535	N	0.089	[3.4e-09,0.99]		0.14	0.14	0.14	0.14	0.14	0.13	0.12	0.063	0	\
536	L	0.096	[3.4e-09,0.99]		0.14	0.14	0.14	0.14	0.13	0.13	0.12	0.07	0	\
537	E	0.078	[3.4e-09,0.99]		0.14	0.14	0.14	0.14	0.14	0.13	0.12	0.052	0	\
538	K	0.092	[3.4e-09,0.99]		0.14	0.14	0.14	0.14	0.14	0.13	0.12	0.066	0	\
539	A	0.062	[3.4e-09,0.99]		0.14	0.14	0.14	0.14	0.14	0.14	0.11	0.036	0	\
540	P	0.091	[3.4e-09,0.99]		0.14	0.14	0.14	0.14	0.14	0.13	0.12	0.065	0	\
541	L	0.1	[3.4e-09,0.99]		0.13	0.13	0.13	0.13	0.13	0.13	0.12	0.078	0	\
542	K	0.076	[3.4e-09,0.99]		0.14	0.14	0.14	0.14	0.14	0.13	0.12	0.05	0	\
543	V	0.058	[3.4e-09,0.99]		0.14	0.14	0.14	0.14	0.14	0.14	0.11	0.032	0	\
544	L	0.078	[3.4e-09,0.99]		0.14	0.14	0.14	0.14	0.14	0.13	0.12	0.052	0	\
545	E	0.078	[3.4e-09,0.99]		0.14	0.14	0.14	0.14	0.14	0.13	0.12	0.052	0	\
546	N	0.74	[0.04,0.99]		5.2e-09	3e-06	0.00012	0.0016	0.012	0.058	0.22	0.7	0	\
547	W	0.12	[3.4e-09,0.99]		0.13	0.13	0.13	0.13	0.13	0.13	0.12	0.094	0	\
548	W	0.12	[3.4e-09,0.99]		0.13	0.13	0.13	0.13	0.13	0.13	0.12	0.094	0	\
549	S	0.067	[3.4e-09,0.99]		0.14	0.14	0.14	0.14	0.14	0.14	0.11	0.041	0	\
550	V	0.63	[0.04,0.99]		8e-09	4.6e-06	0.00019	0.0025	0.018	0.088	0.31	0.58	0	\
551	L	0.077	[3.4e-09,0.99]		0.14	0.14	0.14	0.14	0.14	0.13	0.12	0.051	0	\
552	E	0.079	[3.4e-09,0.99]		0.14	0.14	0.14	0.14	0.14	0.13	0.12	0.053	0	\
553	P	0.083	[3.4e-09,0.99]		0.14	0.14	0.14	0.14	0.14	0.13	0.12	0.057	0	\
554	P	0.091	[3.4e-09,0.99]		0.14	0.14	0.14	0.14	0.14	0.13	0.12	0.065	0	\
555	L	0.096	[3.4e-09,0.99]		0.14	0.14	0.14	0.14	0.13	0.13	0.12	0.069	0	\
556	F	0.12	[3.4e-09,0.99]		0.13	0.13	0.13	0.13	0.13	0.13	0.12	0.089	0	\
557	L	0.11	[3.4e-09,0.99]		0.13	0.13	0.13	0.13	0.13	0.13	0.12	0.087	0	\
558	K	0.092	[3.4e-09,0.99]		0.14	0.14	0.14	0.14	0.14	0.13	0.12	0.066	0	\
559	I	0.051	[3.4e-09,0.99]		0.15	0.15	0.15	0.15	0.14	0.14	0.11	0.026	0	\
560	V	0.058	[3.4e-09,0.99]		0.14	0.14	0.14	0.14	0.14	0.14	0.11	0.032	0	\
561	E	0.078	[3.4e-09,0.99]		0.14	0.14	0.14	0.14	0.14	0.13	0.12	0.052	0	\
562	L	0.077	[3.4e-09,0.99]		0.14	0.14	0.14	0.14	0.14	0.13	0.12	0.051	0	\
563	F	0.086	[3.4e-09,0.99]		0.14	0.14	0.14	0.14	0.14	0.13	0.12	0.06	0	\
564	K	0.092	[3.4e-09,0.99]		0.14	0.14	0.14	0.14	0.14	0.13	0.12	0.066	0	\
565	E	0.08	[3.4e-09,0.99]		0.14	0.14	0.14	0.14	0.14	0.13	0.12	0.054	0	\
566	V	0.052	[3.4e-09,0.99]		0.15	0.15	0.15	0.15	0.14	0.14	0.11	0.027	0	\
567	V	0.092	[3.4e-09,0.99]		0.14	0.14	0.14	0.14	0.14	0.13	0.12	0.066	0	\
568	V	0.63	[0.04,0.99]		8.1e-09	4.7e-06	0.00019	0.0025	0.018	0.089	0.31	0.58	0	\
569	H	0.64	[0.04,0.99]		7.7e-09	4.4e-06	0.00018	0.0024	0.017	0.085	0.3	0.59	0	\
570	L	0.077	[3.4e-09,0.99]		0.14	0.14	0.14	0.14	0.14	0.13	0.12	0.051	0	\
571	L	0.098	[3.4e-09,0.99]		0.14	0.14	0.14	0.14	0.13	0.13	0.12	0.072	0	\
572	K	0.076	[3.4e-09,0.99]		0.14	0.14	0.14	0.14	0.14	0.13	0.12	0.05	0	\
573	L	0.81	[0.04,0.99]		3.5e-09	2e-06	8.3e-05	0.0011	0.008	0.041	0.17	0.78	0	\
574	Y	0.12	[3.4e-09,0.99]		0.13	0.13	0.13	0.13	0.13	0.13	0.12	0.092	0	\
575	K	0.092	[3.4e-09,0.99]		0.14	0.14	0.14	0.14	0.14	0.13	0.12	0.066	0	\
576	I	0.95	[0.17,0.99]		4.3e-12	8.2e-11	1.5e-08	2.2e-06	0.00012	0.0029	0.048	0.95	0	\
577	G	0.76	[0.04,0.99]		4.6e-09	2.7e-06	0.00011	0.0014	0.01	0.052	0.21	0.73	0	\
578	I	0.05	[3.4e-09,0.99]		0.15	0.15	0.15	0.15	0.14	0.14	0.11	0.025	0	\
579	P	0.79	[0.04,0.99]		3.9e-09	2.2e-06	9e-05	0.0012	0.0088	0.044	0.18	0.77	0	\
580	P	0.71	[0.04,0.99]		5.8e-09	3.4e-06	0.00014	0.0018	0.013	0.065	0.25	0.67	0	\
581	S	0.63	[0.04,0.99]		8.2e-09	4.7e-06	0.00019	0.0025	0.018	0.09	0.32	0.57	0	\
582	E	0.08	[3.4e-09,0.99]		0.14	0.14	0.14	0.14	0.14	0.13	0.12	0.054	0	\
583	R	0.06	[3.4e-09,0.99]		0.14	0.14	0.14	0.14	0.14	0.14	0.11	0.035	0	\
584	R	0.06	[3.4e-09,0.99]		0.14	0.14	0.14	0.14	0.14	0.14	0.11	0.035	0	\
585	I	0.57	[0.0078,0.99]		9.8e-09	5.6e-06	0.00023	0.003	0.022	0.11	0.36	0.51	0	\
586	F	0.12	[3.4e-09,0.99]		0.13	0.13	0.13	0.13	0.13	0.13	0.12	0.089	0	\
587	N	0.091	[3.4e-09,0.99]		0.14	0.14	0.14	0.14	0.14	0.13	0.12	0.065	0	\
588	S	0.045	[3.4e-09,0.17]		0.15	0.15	0.15	0.15	0.15	0.14	0.11	0.021	0	\
589	F	0.086	[3.4e-09,0.99]		0.14	0.14	0.14	0.14	0.14	0.13	0.12	0.06	0	\
590	L	0.077	[3.4e-09,0.99]		0.14	0.14	0.14	0.14	0.14	0.13	0.12	0.051	0	\
591	H	0.063	[3.4e-09,0.99]		0.14	0.14	0.14	0.14	0.14	0.14	0.11	0.038	0	\
592	T	0.049	[3.4e-09,0.17]		0.15	0.15	0.15	0.15	0.14	0.14	0.11	0.024	0	\
593	A	0.062	[3.4e-09,0.99]		0.14	0.14	0.14	0.14	0.14	0.14	0.11	0.037	0	\
594	L	0.093	[3.4e-09,0.99]		0.14	0.14	0.14	0.14	0.14	0.13	0.12	0.066	0	\
595	K	0.092	[3.4e-09,0.99]		0.14	0.14	0.14	0.14	0.14	0.13	0.12	0.066	0	\
596	V	0.052	[3.4e-09,0.99]		0.15	0.15	0.15	0.15	0.14	0.14	0.11	0.027	0	\
597	L	0.092	[3.4e-09,0.99]		0.14	0.14	0.14	0.14	0.14	0.13	0.12	0.066	0	\
598	E	0.078	[3.4e-09,0.99]		0.14	0.14	0.14	0.14	0.14	0.13	0.12	0.052	0	\
599	I	0.053	[3.4e-09,0.99]		0.15	0.15	0.15	0.15	0.14	0.14	0.11	0.028	0	\
600	L	0.098	[3.4e-09,0.99]		0.14	0.14	0.14	0.14	0.13	0.13	0.12	0.072	0	\
601	H	0.063	[3.4e-09,0.99]		0.14	0.14	0.14	0.14	0.14	0.14	0.11	0.038	0	\
602	R	0.71	[0.04,0.99]		5.9e-09	3.4e-06	0.00014	0.0018	0.013	0.066	0.25	0.67	0	\
603	V	0.058	[3.4e-09,0.99]		0.14	0.14	0.14	0.14	0.14	0.14	0.11	0.032	0	\
604	N	0.058	[3.4e-09,0.99]		0.14	0.14	0.14	0.14	0.14	0.14	0.11	0.033	0	\
605	E	0.088	[3.4e-09,0.99]		0.14	0.14	0.14	0.14	0.14	0.13	0.12	0.062	0	\
606	K	0.076	[3.4e-09,0.99]		0.14	0.14	0.14	0.14	0.14	0.13	0.12	0.05	0	\
607	M	0.98	[0.99,0.99]		9.5e-26	1.8e-17	1.2e-12	2.9e-09	1.1e-06	0.00014	0.0099	0.99	0	\
608	G	0.1	[3.4e-09,0.99]		0.13	0.13	0.13	0.13	0.13	0.13	0.12	0.075	0	\
609	Q	0.084	[3.4e-09,0.99]		0.14	0.14	0.14	0.14	0.14	0.13	0.12	0.058	0	\
610	I	0.05	[3.4e-09,0.99]		0.15	0.15	0.15	0.15	0.14	0.14	0.11	0.025	0	\
611	I	0.053	[3.4e-09,0.99]		0.15	0.15	0.15	0.15	0.14	0.14	0.11	0.028	0	\
612	Q	0.082	[3.4e-09,0.99]		0.14	0.14	0.14	0.14	0.14	0.13	0.12	0.056	0	\
613	Y	0.089	[3.4e-09,0.99]		0.14	0.14	0.14	0.14	0.14	0.13	0.12	0.063	0	\
614	D	0.073	[3.4e-09,0.99]		0.14	0.14	0.14	0.14	0.14	0.13	0.12	0.047	0	\
615	K	0.076	[3.4e-09,0.99]		0.14	0.14	0.14	0.14	0.14	0.13	0.12	0.05	0	\
616	F	0.086	[3.4e-09,0.99]		0.14	0.14	0.14	0.14	0.14	0.13	0.12	0.06	0	\
617	Y	0.089	[3.4e-09,0.99]		0.14	0.14	0.14	0.14	0.14	0.13	0.12	0.063	0	\
618	I	0.053	[3.4e-09,0.99]		0.15	0.15	0.15	0.15	0.14	0.14	0.11	0.028	0	\
619	H	0.063	[3.4e-09,0.99]		0.14	0.14	0.14	0.14	0.14	0.14	0.11	0.038	0	\
620	E	0.078	[3.4e-09,0.99]		0.14	0.14	0.14	0.14	0.14	0.13	0.12	0.052	0	\
621	V	0.058	[3.4e-09,0.99]		0.14	0.14	0.14	0.14	0.14	0.14	0.11	0.032	0	\
622	Q	0.069	[3.4e-09,0.99]		0.14	0.14	0.14	0.14	0.14	0.13	0.12	0.043	0	\
623	E	0.078	[3.4e-09,0.99]		0.14	0.14	0.14	0.14	0.14	0.13	0.12	0.052	0	\
624	L	0.098	[3.4e-09,0.99]		0.14	0.14	0.14	0.14	0.13	0.13	0.12	0.072	0	\
625	I	0.053	[3.4e-09,0.99]		0.15	0.15	0.15	0.15	0.14	0.14	0.11	0.028	0	\
626	D	0.093	[3.4e-09,0.99]		0.14	0.14	0.14	0.14	0.14	0.13	0.12	0.066	0	\
627	I	0.053	[3.4e-09,0.99]		0.15	0.15	0.15	0.15	0.14	0.14	0.11	0.028	0	\
628	R	0.081	[3.4e-09,0.99]		0.14	0.14	0.14	0.14	0.14	0.13	0.12	0.055	0	\
629	N	0.058	[3.4e-09,0.99]		0.14	0.14	0.14	0.14	0.14	0.14	0.11	0.033	0	\
630	D	0.073	[3.4e-09,0.99]		0.14	0.14	0.14	0.14	0.14	0.13	0.12	0.047	0	\
631	Y	0.089	[3.4e-09,0.99]		0.14	0.14	0.14	0.14	0.14	0.13	0.12	0.063	0	\
632	I	0.091	[3.4e-09,0.99]		0.14	0.14	0.14	0.14	0.14	0.13	0.12	0.065	0	\
633	N	0.75	[0.04,0.99]		4.8e-09	2.8e-06	0.00011	0.0015	0.011	0.055	0.21	0.72	0	\
634	W	0.12	[3.4e-09,0.99]		0.13	0.13	0.13	0.13	0.13	0.13	0.12	0.094	0	\
635	V	0.093	[3.4e-09,0.99]		0.14	0.14	0.14	0.14	0.14	0.13	0.12	0.067	0	\
636	Q	0.069	[3.4e-09,0.99]		0.14	0.14	0.14	0.14	0.14	0.13	0.12	0.043	0	\
637	Q	0.084	[3.4e-09,0.99]		0.14	0.14	0.14	0.14	0.14	0.13	0.12	0.058	0	\
638	Q	0.084	[3.4e-09,0.99]		0.14	0.14	0.14	0.14	0.14	0.13	0.12	0.058	0	\
639	A	0.091	[3.4e-09,0.99]		0.14	0.14	0.14	0.14	0.14	0.13	0.12	0.065	0	\
640	Y	0.089	[3.4e-09,0.99]		0.14	0.14	0.14	0.14	0.14	0.13	0.12	0.063	0	\
641	G	0.1	[3.4e-09,0.99]		0.13	0.13	0.13	0.13	0.13	0.13	0.12	0.075	0	\
642	M	0.061	[3.4e-09,0.99]		0.14	0.14	0.14	0.14	0.14	0.14	0.11	0.036	0	\
643	D	0.073	[3.4e-09,0.99]		0.14	0.14	0.14	0.14	0.14	0.13	0.12	0.047	0	\
644	V	0.093	[3.4e-09,0.99]		0.14	0.14	0.14	0.14	0.14	0.13	0.12	0.067	0	\
645	N	0.091	[3.4e-09,0.99]		0.14	0.14	0.14	0.14	0.14	0.13	0.12	0.065	0	\
646	H	0.063	[3.4e-09,0.99]		0.14	0.14	0.14	0.14	0.14	0.14	0.11	0.038	0	\
647	G	0.1	[3.4e-09,0.99]		0.13	0.13	0.13	0.13	0.13	0.13	0.12	0.075	0	\
648	L	0.092	[3.4e-09,0.99]		0.14	0.14	0.14	0.14	0.14	0.13	0.12	0.066	0	\
649	T	0.049	[3.4e-09,0.17]		0.15	0.15	0.15	0.15	0.14	0.14	0.11	0.025	0	\
650	E	0.088	[3.4e-09,0.99]		0.14	0.14	0.14	0.14	0.14	0.13	0.12	0.062	0	\
651	L	0.098	[3.4e-09,0.99]		0.14	0.14	0.14	0.14	0.13	0.13	0.12	0.072	0	\
652	A	0.061	[3.4e-09,0.99]		0.14	0.14	0.14	0.14	0.14	0.14	0.11	0.036	0	\
653	D	0.073	[3.4e-09,0.99]		0.14	0.14	0.14	0.14	0.14	0.13	0.12	0.047	0	\
654	I	0.091	[3.4e-09,0.99]		0.14	0.14	0.14	0.14	0.14	0.13	0.12	0.065	0	\
655	P	0.084	[3.4e-09,0.99]		0.14	0.14	0.14	0.14	0.14	0.13	0.12	0.058	0	\
656	V	0.052	[3.4e-09,0.99]		0.15	0.15	0.15	0.15	0.14	0.14	0.11	0.027	0	\
657	T	0.067	[3.4e-09,0.99]		0.14	0.14	0.14	0.14	0.14	0.14	0.11	0.041	0	\
658	I	0.091	[3.4e-09,0.99]		0.14	0.14	0.14	0.14	0.14	0.13	0.12	0.065	0	\
659	C	0.11	[3.4e-09,0.99]		0.13	0.13	0.13	0.13	0.13	0.13	0.12	0.088	0	\
660	T	0.067	[3.4e-09,0.99]		0.14	0.14	0.14	0.14	0.14	0.14	0.11	0.041	0	\
661	Y	0.089	[3.4e-09,0.99]		0.14	0.14	0.14	0.14	0.14	0.13	0.12	0.063	0	\
662	P	0.089	[3.4e-09,0.99]		0.14	0.14	0.14	0.14	0.14	0.13	0.12	0.063	0	\
663	F	0.086	[3.4e-09,0.99]		0.14	0.14	0.14	0.14	0.14	0.13	0.12	0.06	0	\
664	V	0.058	[3.4e-09,0.99]		0.14	0.14	0.14	0.14	0.14	0.14	0.11	0.032	0	\
665	F	0.086	[3.4e-09,0.99]		0.14	0.14	0.14	0.14	0.14	0.13	0.12	0.06	0	\
666	D	0.076	[3.4e-09,0.99]		0.14	0.14	0.14	0.14	0.14	0.13	0.12	0.05	0	\
667	A	0.095	[3.4e-09,0.99]		0.14	0.14	0.14	0.14	0.14	0.13	0.12	0.068	0	\
668	Q	0.069	[3.4e-09,0.99]		0.14	0.14	0.14	0.14	0.14	0.13	0.12	0.043	0	\
669	A	0.061	[3.4e-09,0.99]		0.14	0.14	0.14	0.14	0.14	0.14	0.11	0.036	0	\
670	K	0.076	[3.4e-09,0.99]		0.14	0.14	0.14	0.14	0.14	0.13	0.12	0.05	0	\
671	T	0.049	[3.4e-09,0.17]		0.15	0.15	0.15	0.15	0.14	0.14	0.11	0.025	0	\
672	T	0.049	[3.4e-09,0.17]		0.15	0.15	0.15	0.15	0.14	0.14	0.11	0.024	0	\
673	L	0.1	[3.4e-09,0.99]		0.13	0.13	0.13	0.13	0.13	0.13	0.12	0.078	0	\
674	L	0.092	[3.4e-09,0.99]		0.14	0.14	0.14	0.14	0.14	0.13	0.12	0.066	0	\
675	Q	0.074	[3.4e-09,0.99]		0.14	0.14	0.14	0.14	0.14	0.13	0.12	0.048	0	\
676	T	0.071	[3.4e-09,0.99]		0.14	0.14	0.14	0.14	0.14	0.13	0.12	0.045	0	\
677	D	0.073	[3.4e-09,0.99]		0.14	0.14	0.14	0.14	0.14	0.13	0.12	0.047	0	\
678	A	0.061	[3.4e-09,0.99]		0.14	0.14	0.14	0.14	0.14	0.14	0.11	0.036	0	\
679	V	0.093	[3.4e-09,0.99]		0.14	0.14	0.14	0.14	0.14	0.13	0.12	0.067	0	\
680	L	0.092	[3.4e-09,0.99]		0.14	0.14	0.14	0.14	0.14	0.13	0.12	0.066	0	\
681	Q	0.084	[3.4e-09,0.99]		0.14	0.14	0.14	0.14	0.14	0.13	0.12	0.058	0	\
682	M	0.061	[3.4e-09,0.99]		0.14	0.14	0.14	0.14	0.14	0.14	0.11	0.036	0	\
683	Q	0.084	[3.4e-09,0.99]		0.14	0.14	0.14	0.14	0.14	0.13	0.12	0.058	0	\
684	M	0.061	[3.4e-09,0.99]		0.14	0.14	0.14	0.14	0.14	0.14	0.11	0.036	0	\
685	A	0.054	[3.4e-09,0.99]		0.15	0.15	0.15	0.15	0.14	0.14	0.11	0.029	0	\
686	I	0.05	[3.4e-09,0.99]		0.15	0.15	0.15	0.15	0.14	0.14	0.11	0.025	0	\
687	D	0.086	[3.4e-09,0.99]		0.14	0.14	0.14	0.14	0.14	0.13	0.12	0.06	0	\
688	Q	0.084	[3.4e-09,0.99]		0.14	0.14	0.14	0.14	0.14	0.13	0.12	0.058	0	\
689	A	0.095	[3.4e-09,0.99]		0.14	0.14	0.14	0.14	0.14	0.13	0.12	0.068	0	\
690	H	0.093	[3.4e-09,0.99]		0.14	0.14	0.14	0.14	0.14	0.13	0.12	0.067	0	\
691	R	0.064	[3.4e-09,0.99]		0.14	0.14	0.14	0.14	0.14	0.14	0.11	0.038	0	\
692	Q	0.084	[3.4e-09,0.99]		0.14	0.14	0.14	0.14	0.14	0.13	0.12	0.058	0	\
693	N	0.064	[3.4e-09,0.99]		0.14	0.14	0.14	0.14	0.14	0.14	0.11	0.039	0	\
694	V	0.093	[3.4e-09,0.99]		0.14	0.14	0.14	0.14	0.14	0.13	0.12	0.067	0	\
695	S	0.098	[3.4e-09,0.99]		0.14	0.14	0.14	0.14	0.13	0.13	0.12	0.072	0	\
696	S	0.058	[3.4e-09,0.99]		0.14	0.14	0.14	0.14	0.14	0.14	0.11	0.032	0	\
697	L	0.077	[3.4e-09,0.99]		0.14	0.14	0.14	0.14	0.14	0.13	0.12	0.051	0	\
698	F	0.087	[3.4e-09,0.99]		0.14	0.14	0.14	0.14	0.14	0.13	0.12	0.061	0	\
699	L	0.11	[3.4e-09,0.99]		0.13	0.13	0.13	0.13	0.13	0.13	0.12	0.087	0	\
700	P	0.089	[3.4e-09,0.99]		0.14	0.14	0.14	0.14	0.14	0.13	0.12	0.063	0	\
701	V	0.092	[3.4e-09,0.99]		0.14	0.14	0.14	0.14	0.14	0.13	0.12	0.066	0	\
702	I	0.05	[3.4e-09,0.99]		0.15	0.15	0.15	0.15	0.14	0.14	0.11	0.025	0	\
703	E	0.078	[3.4e-09,0.99]		0.14	0.14	0.14	0.14	0.14	0.13	0.12	0.052	0	\
704	S	0.058	[3.4e-09,0.99]		0.14	0.14	0.14	0.14	0.14	0.14	0.11	0.032	0	\
705	V	0.092	[3.4e-09,0.99]		0.14	0.14	0.14	0.14	0.14	0.13	0.12	0.066	0	\
706	N	0.062	[3.4e-09,0.99]		0.14	0.14	0.14	0.14	0.14	0.14	0.11	0.036	0	\
707	P	0.11	[3.4e-09,0.99]		0.13	0.13	0.13	0.13	0.13	0.13	0.12	0.085	0	\
708	C	0.12	[3.4e-09,0.99]		0.13	0.13	0.13	0.13	0.13	0.13	0.12	0.093	0	\
709	L	0.093	[3.4e-09,0.99]		0.14	0.14	0.14	0.14	0.14	0.13	0.12	0.067	0	\
710	I	0.05	[3.4e-09,0.99]		0.15	0.15	0.15	0.15	0.14	0.14	0.11	0.025	0	\
711	L	0.095	[3.4e-09,0.99]		0.14	0.14	0.14	0.14	0.14	0.13	0.12	0.069	0	\
712	V	0.085	[3.4e-09,0.99]		0.14	0.14	0.14	0.14	0.14	0.13	0.12	0.059	0	\
713	V	0.084	[3.4e-09,0.99]		0.14	0.14	0.14	0.14	0.14	0.13	0.12	0.058	0	\
714	R	0.082	[3.4e-09,0.99]		0.14	0.14	0.14	0.14	0.14	0.13	0.12	0.056	0	\
715	R	0.062	[3.4e-09,0.99]		0.14	0.14	0.14	0.14	0.14	0.14	0.11	0.037	0	\
716	E	0.078	[3.4e-09,0.99]		0.14	0.14	0.14	0.14	0.14	0.13	0.12	0.052	0	\
717	N	0.058	[3.4e-09,0.99]		0.14	0.14	0.14	0.14	0.14	0.14	0.11	0.033	0	\
718	I	0.05	[3.4e-09,0.99]		0.15	0.15	0.15	0.15	0.14	0.14	0.11	0.025	0	\
719	V	0.058	[3.4e-09,0.99]		0.14	0.14	0.14	0.14	0.14	0.14	0.11	0.032	0	\
720	G	0.1	[3.4e-09,0.99]		0.13	0.13	0.13	0.13	0.13	0.13	0.12	0.075	0	\
721	D	0.073	[3.4e-09,0.99]		0.14	0.14	0.14	0.14	0.14	0.13	0.12	0.047	0	\
722	A	0.061	[3.4e-09,0.99]		0.14	0.14	0.14	0.14	0.14	0.14	0.11	0.036	0	\
723	M	0.061	[3.4e-09,0.99]		0.14	0.14	0.14	0.14	0.14	0.14	0.11	0.036	0	\
724	E	0.078	[3.4e-09,0.99]		0.14	0.14	0.14	0.14	0.14	0.13	0.12	0.052	0	\
725	V	0.093	[3.4e-09,0.99]		0.14	0.14	0.14	0.14	0.14	0.13	0.12	0.067	0	\
726	L	0.077	[3.4e-09,0.99]		0.14	0.14	0.14	0.14	0.14	0.13	0.12	0.051	0	\
727	R	0.08	[3.4e-09,0.99]		0.14	0.14	0.14	0.14	0.14	0.13	0.12	0.054	0	\
728	K	0.076	[3.4e-09,0.99]		0.14	0.14	0.14	0.14	0.14	0.13	0.12	0.05	0	\
729	T	0.067	[3.4e-09,0.99]		0.14	0.14	0.14	0.14	0.14	0.14	0.11	0.041	0	\
730	K	0.09	[3.4e-09,0.99]		0.14	0.14	0.14	0.14	0.14	0.13	0.12	0.063	0	\
731	N	0.068	[3.4e-09,0.99]		0.14	0.14	0.14	0.14	0.14	0.14	0.11	0.042	0	\
732	I	0.053	[3.4e-09,0.99]		0.15	0.15	0.15	0.15	0.14	0.14	0.11	0.028	0	\
733	D	0.086	[3.4e-09,0.99]		0.14	0.14	0.14	0.14	0.14	0.13	0.12	0.06	0	\
734	Y	0.12	[3.4e-09,0.99]		0.13	0.13	0.13	0.13	0.13	0.13	0.12	0.092	0	\
735	K	0.079	[3.4e-09,0.99]		0.14	0.14	0.14	0.14	0.14	0.13	0.12	0.053	0	\
736	K	0.092	[3.4e-09,0.99]		0.14	0.14	0.14	0.14	0.14	0.13	0.12	0.066	0	\
737	P	0.091	[3.4e-09,0.99]		0.14	0.14	0.14	0.14	0.14	0.13	0.12	0.064	0	\
738	L	0.11	[3.4e-09,0.99]		0.13	0.13	0.13	0.13	0.13	0.13	0.12	0.086	0	\
739	K	0.092	[3.4e-09,0.99]		0.14	0.14	0.14	0.14	0.14	0.13	0.12	0.066	0	\
740	V	0.052	[3.4e-09,0.99]		0.15	0.15	0.15	0.15	0.14	0.14	0.11	0.027	0	\
741	I	0.053	[3.4e-09,0.99]		0.15	0.15	0.15	0.15	0.14	0.14	0.11	0.028	0	\
742	F	0.086	[3.4e-09,0.99]		0.14	0.14	0.14	0.14	0.14	0.13	0.12	0.06	0	\
743	V	0.052	[3.4e-09,0.99]		0.15	0.15	0.15	0.15	0.14	0.14	0.11	0.027	0	\
744	G	0.1	[3.4e-09,0.99]		0.13	0.13	0.13	0.13	0.13	0.13	0.12	0.075	0	\
745	E	0.078	[3.4e-09,0.99]		0.14	0.14	0.14	0.14	0.14	0.13	0.12	0.052	0	\
746	D	0.073	[3.4e-09,0.99]		0.14	0.14	0.14	0.14	0.14	0.13	0.12	0.047	0	\
747	A	0.054	[3.4e-09,0.99]		0.15	0.15	0.15	0.15	0.14	0.14	0.11	0.029	0	\
748	V	0.063	[3.4e-09,0.99]		0.14	0.14	0.14	0.14	0.14	0.14	0.11	0.037	0	\
749	D	0.073	[3.4e-09,0.99]		0.14	0.14	0.14	0.14	0.14	0.13	0.12	0.047	0	\
750	A	0.061	[3.4e-09,0.99]		0.14	0.14	0.14	0.14	0.14	0.14	0.11	0.036	0	\
751	G	0.1	[3.4e-09,0.99]		0.13	0.13	0.13	0.13	0.13	0.13	0.12	0.075	0	\
752	G	0.11	[3.4e-09,0.99]		0.13	0.13	0.13	0.13	0.13	0.13	0.12	0.087	0	\
753	V	0.064	[3.4e-09,0.99]		0.14	0.14	0.14	0.14	0.14	0.14	0.11	0.038	0	\
754	R	0.11	[3.4e-09,0.99]		0.13	0.13	0.13	0.13	0.13	0.13	0.12	0.088	0	\
755	K	0.076	[3.4e-09,0.99]		0.14	0.14	0.14	0.14	0.14	0.13	0.12	0.05	0	\
756	E	0.078	[3.4e-09,0.99]		0.14	0.14	0.14	0.14	0.14	0.13	0.12	0.052	0	\
757	F	0.086	[3.4e-09,0.99]		0.14	0.14	0.14	0.14	0.14	0.13	0.12	0.06	0	\
758	F	0.12	[3.4e-09,0.99]		0.13	0.13	0.13	0.13	0.13	0.13	0.12	0.089	0	\
759	L	0.098	[3.4e-09,0.99]		0.14	0.14	0.14	0.14	0.13	0.13	0.12	0.071	0	\
760	L	0.11	[3.4e-09,0.99]		0.13	0.13	0.13	0.13	0.13	0.13	0.12	0.082	0	\
761	I	0.091	[3.4e-09,0.99]		0.14	0.14	0.14	0.14	0.14	0.13	0.12	0.065	0	\
762	M	0.061	[3.4e-09,0.99]		0.14	0.14	0.14	0.14	0.14	0.14	0.11	0.036	0	\
763	R	0.077	[3.4e-09,0.99]		0.14	0.14	0.14	0.14	0.14	0.13	0.12	0.051	0	\
764	E	0.078	[3.4e-09,0.99]		0.14	0.14	0.14	0.14	0.14	0.13	0.12	0.052	0	\
765	L	0.094	[3.4e-09,0.99]		0.14	0.14	0.14	0.14	0.14	0.13	0.12	0.067	0	\
766	L	0.1	[3.4e-09,0.99]		0.13	0.13	0.13	0.13	0.13	0.13	0.12	0.074	0	\
767	D	0.073	[3.4e-09,0.99]		0.14	0.14	0.14	0.14	0.14	0.13	0.12	0.047	0	\
768	P	0.083	[3.4e-09,0.99]		0.14	0.14	0.14	0.14	0.14	0.13	0.12	0.057	0	\
769	K	0.076	[3.4e-09,0.99]		0.14	0.14	0.14	0.14	0.14	0.13	0.12	0.05	0	\
770	Y	0.09	[3.4e-09,0.99]		0.14	0.14	0.14	0.14	0.14	0.13	0.12	0.064	0	\
771	G	0.12	[3.4e-09,0.99]		0.13	0.13	0.13	0.13	0.13	0.13	0.12	0.09	0	\
772	M	0.061	[3.4e-09,0.99]		0.14	0.14	0.14	0.14	0.14	0.14	0.11	0.036	0	\
773	F	0.086	[3.4e-09,0.99]		0.14	0.14	0.14	0.14	0.14	0.13	0.12	0.06	0	\
774	R	0.078	[3.4e-09,0.99]		0.14	0.14	0.14	0.14	0.14	0.13	0.12	0.052	0	\
775	Y	0.089	[3.4e-09,0.99]		0.14	0.14	0.14	0.14	0.14	0.13	0.12	0.063	0	\
776	Y	0.095	[3.4e-09,0.99]		0.14	0.14	0.14	0.14	0.14	0.13	0.12	0.069	0	\
777	E	0.078	[3.4e-09,0.99]		0.14	0.14	0.14	0.14	0.14	0.13	0.12	0.052	0	\
778	D	0.073	[3.4e-09,0.99]		0.14	0.14	0.14	0.14	0.14	0.13	0.12	0.047	0	\
779	S	0.095	[3.4e-09,0.99]		0.14	0.14	0.14	0.14	0.14	0.13	0.12	0.068	0	\
780	R	0.075	[3.4e-09,0.99]		0.14	0.14	0.14	0.14	0.14	0.13	0.12	0.049	0	\
781	L	0.11	[3.4e-09,0.99]		0.13	0.13	0.13	0.13	0.13	0.13	0.12	0.087	0	\
782	I	0.05	[3.4e-09,0.99]		0.15	0.15	0.15	0.15	0.14	0.14	0.11	0.025	0	\
783	W	0.12	[3.4e-09,0.99]		0.13	0.13	0.13	0.13	0.13	0.13	0.12	0.094	0	\
784	F	0.086	[3.4e-09,0.99]		0.14	0.14	0.14	0.14	0.14	0.13	0.12	0.06	0	\
785	S	0.058	[3.4e-09,0.99]		0.14	0.14	0.14	0.14	0.14	0.14	0.11	0.032	0	\
786	D	0.073	[3.4e-09,0.99]		0.14	0.14	0.14	0.14	0.14	0.13	0.12	0.047	0	\
787	K	0.092	[3.4e-09,0.99]		0.14	0.14	0.14	0.14	0.14	0.13	0.12	0.066	0	\
788	T	0.067	[3.4e-09,0.99]		0.14	0.14	0.14	0.14	0.14	0.14	0.11	0.042	0	\
789	F	0.087	[3.4e-09,0.99]		0.14	0.14	0.14	0.14	0.14	0.13	0.12	0.06	0	\
790	E	0.078	[3.4e-09,0.99]		0.14	0.14	0.14	0.14	0.14	0.13	0.12	0.052	0	\
791	D	0.093	[3.4e-09,0.99]		0.14	0.14	0.14	0.14	0.14	0.13	0.12	0.066	0	\
792	S	0.045	[3.4e-09,0.17]		0.15	0.15	0.15	0.15	0.15	0.14	0.11	0.021	0	\
793	D	0.073	[3.4e-09,0.99]		0.14	0.14	0.14	0.14	0.14	0.13	0.12	0.047	0	\
794	L	0.097	[3.4e-09,0.99]		0.14	0.14	0.14	0.14	0.13	0.13	0.12	0.071	0	\
795	F	0.11	[3.4e-09,0.99]		0.13	0.13	0.13	0.13	0.13	0.13	0.12	0.087	0	\
796	H	0.07	[3.4e-09,0.99]		0.14	0.14	0.14	0.14	0.14	0.13	0.12	0.044	0	\
797	L	0.099	[3.4e-09,0.99]		0.14	0.14	0.14	0.13	0.13	0.13	0.12	0.072	0	\
798	I	0.05	[3.4e-09,0.99]		0.15	0.15	0.15	0.15	0.14	0.14	0.11	0.025	0	\
799	G	0.083	[3.4e-09,0.99]		0.14	0.14	0.14	0.14	0.14	0.13	0.12	0.057	0	\
800	V	0.052	[3.4e-09,0.99]		0.15	0.15	0.15	0.15	0.14	0.14	0.11	0.027	0	\
801	I	0.091	[3.4e-09,0.99]		0.14	0.14	0.14	0.14	0.14	0.13	0.12	0.065	0	\
802	C	0.095	[3.4e-09,0.99]		0.14	0.14	0.14	0.14	0.14	0.13	0.12	0.068	0	\
803	G	0.11	[3.4e-09,0.99]		0.13	0.13	0.13	0.13	0.13	0.13	0.12	0.08	0	\
804	L	0.092	[3.4e-09,0.99]		0.14	0.14	0.14	0.14	0.14	0.13	0.12	0.066	0	\
805	A	0.061	[3.4e-09,0.99]		0.14	0.14	0.14	0.14	0.14	0.14	0.11	0.035	0	\
806	I	0.05	[3.4e-09,0.99]		0.15	0.15	0.15	0.15	0.14	0.14	0.11	0.025	0	\
807	Y	0.092	[3.4e-09,0.99]		0.14	0.14	0.14	0.14	0.14	0.13	0.12	0.066	0	\
808	N	0.058	[3.4e-09,0.99]		0.14	0.14	0.14	0.14	0.14	0.14	0.11	0.033	0	\
809	C	0.73	[0.04,0.99]		5.5e-09	3.2e-06	0.00013	0.0017	0.012	0.061	0.23	0.69	0	\
810	T	0.051	[3.4e-09,0.99]		0.15	0.15	0.15	0.15	0.14	0.14	0.11	0.026	0	\
811	I	0.05	[3.4e-09,0.99]		0.15	0.15	0.15	0.15	0.14	0.14	0.11	0.025	0	\
812	V	0.092	[3.4e-09,0.99]		0.14	0.14	0.14	0.14	0.14	0.13	0.12	0.066	0	\
813	D	0.093	[3.4e-09,0.99]		0.14	0.14	0.14	0.14	0.14	0.13	0.12	0.066	0	\
814	L	0.11	[3.4e-09,0.99]		0.13	0.13	0.13	0.13	0.13	0.13	0.12	0.087	0	\
815	H	0.065	[3.4e-09,0.99]		0.14	0.14	0.14	0.14	0.14	0.14	0.11	0.039	0	\
816	F	0.086	[3.4e-09,0.99]		0.14	0.14	0.14	0.14	0.14	0.13	0.12	0.06	0	\
817	P	0.083	[3.4e-09,0.99]		0.14	0.14	0.14	0.14	0.14	0.13	0.12	0.057	0	\
818	L	0.098	[3.4e-09,0.99]		0.14	0.14	0.14	0.14	0.13	0.13	0.12	0.072	0	\
819	A	0.054	[3.4e-09,0.99]		0.15	0.15	0.15	0.15	0.14	0.14	0.11	0.029	0	\
820	L	0.092	[3.4e-09,0.99]		0.14	0.14	0.14	0.14	0.14	0.13	0.12	0.066	0	\
821	Y	0.089	[3.4e-09,0.99]		0.14	0.14	0.14	0.14	0.14	0.13	0.12	0.063	0	\
822	K	0.092	[3.4e-09,0.99]		0.14	0.14	0.14	0.14	0.14	0.13	0.12	0.066	0	\
823	K	0.076	[3.4e-09,0.99]		0.14	0.14	0.14	0.14	0.14	0.13	0.12	0.05	0	\
824	L	0.1	[3.4e-09,0.99]		0.13	0.13	0.13	0.13	0.13	0.13	0.12	0.075	0	\
825	L	0.1	[3.4e-09,0.99]		0.13	0.13	0.13	0.13	0.13	0.13	0.12	0.076	0	\
826	K	0.076	[3.4e-09,0.99]		0.14	0.14	0.14	0.14	0.14	0.13	0.12	0.05	0	\
827	K	0.092	[3.4e-09,0.99]		0.14	0.14	0.14	0.14	0.14	0.13	0.12	0.066	0	\
828	K	0.092	[3.4e-09,0.99]		0.14	0.14	0.14	0.14	0.14	0.13	0.12	0.066	0	\
829	P	0.089	[3.4e-09,0.99]		0.14	0.14	0.14	0.14	0.14	0.13	0.12	0.063	0	\
830	S	0.098	[3.4e-09,0.99]		0.14	0.14	0.14	0.14	0.13	0.13	0.12	0.072	0	\
831	L	0.1	[3.4e-09,0.99]		0.13	0.13	0.13	0.13	0.13	0.13	0.12	0.076	0	\
832	D	0.69	[0.04,0.99]		6.5e-09	3.8e-06	0.00015	0.002	0.015	0.072	0.27	0.64	0	\
833	D	0.073	[3.4e-09,0.99]		0.14	0.14	0.14	0.14	0.14	0.13	0.12	0.047	0	\
834	L	0.097	[3.4e-09,0.99]		0.14	0.14	0.14	0.14	0.13	0.13	0.12	0.071	0	\
835	K	0.079	[3.4e-09,0.99]		0.14	0.14	0.14	0.14	0.14	0.13	0.12	0.053	0	\
836	E	0.078	[3.4e-09,0.99]		0.14	0.14	0.14	0.14	0.14	0.13	0.12	0.052	0	\
837	L	0.097	[3.4e-09,0.99]		0.14	0.14	0.14	0.14	0.13	0.13	0.12	0.071	0	\
838	M	0.7	[0.04,0.99]		6.1e-09	3.5e-06	0.00014	0.0019	0.014	0.068	0.25	0.66	0	\
839	P	0.083	[3.4e-09,0.99]		0.14	0.14	0.14	0.14	0.14	0.13	0.12	0.057	0	\
840	D	0.073	[3.4e-09,0.99]		0.14	0.14	0.14	0.14	0.14	0.13	0.12	0.047	0	\
841	V	0.052	[3.4e-09,0.99]		0.15	0.15	0.15	0.15	0.14	0.14	0.11	0.027	0	\
842	G	0.12	[3.4e-09,0.99]		0.13	0.13	0.13	0.13	0.13	0.13	0.12	0.089	0	\
843	R	0.06	[3.4e-09,0.99]		0.14	0.14	0.14	0.14	0.14	0.14	0.11	0.035	0	\
844	S	0.083	[3.4e-09,0.99]		0.14	0.14	0.14	0.14	0.14	0.13	0.12	0.056	0	\
845	M	0.061	[3.4e-09,0.99]		0.14	0.14	0.14	0.14	0.14	0.14	0.11	0.036	0	\
846	Q	0.07	[3.4e-09,0.99]		0.14	0.14	0.14	0.14	0.14	0.13	0.12	0.044	0	\
847	Q	0.08	[3.4e-09,0.99]		0.14	0.14	0.14	0.14	0.14	0.13	0.12	0.054	0	\
848	L	0.092	[3.4e-09,0.99]		0.14	0.14	0.14	0.14	0.14	0.13	0.12	0.066	0	\
849	L	0.1	[3.4e-09,0.99]		0.13	0.13	0.13	0.13	0.13	0.13	0.12	0.078	0	\
850	D	0.076	[3.4e-09,0.99]		0.14	0.14	0.14	0.14	0.14	0.13	0.12	0.05	0	\
851	Y	0.089	[3.4e-09,0.99]		0.14	0.14	0.14	0.14	0.14	0.13	0.12	0.063	0	\
852	P	0.091	[3.4e-09,0.99]		0.14	0.14	0.14	0.14	0.14	0.13	0.12	0.064	0	\
853	E	0.078	[3.4e-09,0.99]		0.14	0.14	0.14	0.14	0.14	0.13	0.12	0.052	0	\
854	D	0.075	[3.4e-09,0.99]		0.14	0.14	0.14	0.14	0.14	0.13	0.12	0.049	0	\
855	D	0.08	[3.4e-09,0.99]		0.14	0.14	0.14	0.14	0.14	0.13	0.12	0.054	0	\
856	I	0.59	[0.04,0.99]		9.3e-09	5.4e-06	0.00022	0.0029	0.021	0.1	0.34	0.53	0	\
857	E	0.087	[3.4e-09,0.99]		0.14	0.14	0.14	0.14	0.14	0.13	0.12	0.061	0	\
858	E	0.08	[3.4e-09,0.99]		0.14	0.14	0.14	0.14	0.14	0.13	0.12	0.054	0	\
859	T	0.067	[3.4e-09,0.99]		0.14	0.14	0.14	0.14	0.14	0.14	0.11	0.041	0	\
860	F	0.086	[3.4e-09,0.99]		0.14	0.14	0.14	0.14	0.14	0.13	0.12	0.06	0	\
861	C	0.095	[3.4e-09,0.99]		0.14	0.14	0.14	0.14	0.14	0.13	0.12	0.068	0	\
862	L	0.077	[3.4e-09,0.99]		0.14	0.14	0.14	0.14	0.14	0.13	0.12	0.051	0	\
863	N	0.058	[3.4e-09,0.99]		0.14	0.14	0.14	0.14	0.14	0.14	0.11	0.033	0	\
864	F	0.086	[3.4e-09,0.99]		0.14	0.14	0.14	0.14	0.14	0.13	0.12	0.06	0	\
865	T	0.085	[3.4e-09,0.99]		0.14	0.14	0.14	0.14	0.14	0.13	0.12	0.058	0	\
866	I	0.091	[3.4e-09,0.99]		0.14	0.14	0.14	0.14	0.14	0.13	0.12	0.065	0	\
867	T	0.067	[3.4e-09,0.99]		0.14	0.14	0.14	0.14	0.14	0.14	0.11	0.041	0	\
868	V	0.052	[3.4e-09,0.99]		0.15	0.15	0.15	0.15	0.14	0.14	0.11	0.027	0	\
869	E	0.078	[3.4e-09,0.99]		0.14	0.14	0.14	0.14	0.14	0.13	0.12	0.052	0	\
870	N	0.091	[3.4e-09,0.99]		0.14	0.14	0.14	0.14	0.14	0.13	0.12	0.065	0	\
871	F	0.086	[3.4e-09,0.99]		0.14	0.14	0.14	0.14	0.14	0.13	0.12	0.06	0	\
872	G	0.083	[3.4e-09,0.99]		0.14	0.14	0.14	0.14	0.14	0.13	0.12	0.057	0	\
873	A	0.061	[3.4e-09,0.99]		0.14	0.14	0.14	0.14	0.14	0.14	0.11	0.036	0	\
874	T	0.067	[3.4e-09,0.99]		0.14	0.14	0.14	0.14	0.14	0.14	0.11	0.041	0	\
875	E	0.078	[3.4e-09,0.99]		0.14	0.14	0.14	0.14	0.14	0.13	0.12	0.052	0	\
876	V	0.092	[3.4e-09,0.99]		0.14	0.14	0.14	0.14	0.14	0.13	0.12	0.066	0	\
877	K	0.076	[3.4e-09,0.99]		0.14	0.14	0.14	0.14	0.14	0.13	0.12	0.05	0	\
878	E	0.087	[3.4e-09,0.99]		0.14	0.14	0.14	0.14	0.14	0.13	0.12	0.061	0	\
879	L	0.1	[3.4e-09,0.99]		0.13	0.13	0.13	0.13	0.13	0.13	0.12	0.078	0	\
880	V	0.57	[0.0078,0.99]		9.7e-09	5.6e-06	0.00023	0.003	0.022	0.11	0.36	0.51	0	\
881	L	0.95	[0.17,0.99]		2.3e-17	7.7e-12	1.3e-08	2.2e-06	0.00012	0.003	0.05	0.95	0	\
882	N	0.058	[3.4e-09,0.99]		0.14	0.14	0.14	0.14	0.14	0.14	0.11	0.033	0	\
883	G	0.083	[3.4e-09,0.99]		0.14	0.14	0.14	0.14	0.14	0.13	0.12	0.057	0	\
884	A	0.061	[3.4e-09,0.99]		0.14	0.14	0.14	0.14	0.14	0.14	0.11	0.036	0	\
885	D	0.093	[3.4e-09,0.99]		0.14	0.14	0.14	0.14	0.14	0.13	0.12	0.066	0	\
886	T	0.067	[3.4e-09,0.99]		0.14	0.14	0.14	0.14	0.14	0.14	0.11	0.041	0	\
887	A	0.054	[3.4e-09,0.99]		0.15	0.15	0.15	0.15	0.14	0.14	0.11	0.029	0	\
888	V	0.052	[3.4e-09,0.99]		0.15	0.15	0.15	0.15	0.14	0.14	0.11	0.027	0	\
889	N	0.091	[3.4e-09,0.99]		0.14	0.14	0.14	0.14	0.14	0.13	0.12	0.065	0	\
890	K	0.076	[3.4e-09,0.99]		0.14	0.14	0.14	0.14	0.14	0.13	0.12	0.05	0	\
891	Q	0.069	[3.4e-09,0.99]		0.14	0.14	0.14	0.14	0.14	0.13	0.12	0.043	0	\
892	N	0.058	[3.4e-09,0.99]		0.14	0.14	0.14	0.14	0.14	0.14	0.11	0.033	0	\
893	R	0.11	[3.4e-09,0.99]		0.13	0.13	0.13	0.13	0.13	0.13	0.12	0.079	0	\
894	Q	0.69	[0.04,0.99]		6.3e-09	3.7e-06	0.00015	0.002	0.014	0.07	0.26	0.65	0	\
895	E	0.088	[3.4e-09,0.99]		0.14	0.14	0.14	0.14	0.14	0.13	0.12	0.062	0	\
896	F	0.086	[3.4e-09,0.99]		0.14	0.14	0.14	0.14	0.14	0.13	0.12	0.06	0	\
897	V	0.052	[3.4e-09,0.99]		0.15	0.15	0.15	0.15	0.14	0.14	0.11	0.027	0	\
898	D	0.073	[3.4e-09,0.99]		0.14	0.14	0.14	0.14	0.14	0.13	0.12	0.047	0	\
899	A	0.054	[3.4e-09,0.99]		0.15	0.15	0.15	0.15	0.14	0.14	0.11	0.029	0	\
900	Y	0.089	[3.4e-09,0.99]		0.14	0.14	0.14	0.14	0.14	0.13	0.12	0.063	0	\
901	V	0.092	[3.4e-09,0.99]		0.14	0.14	0.14	0.14	0.14	0.13	0.12	0.066	0	\
902	D	0.073	[3.4e-09,0.99]		0.14	0.14	0.14	0.14	0.14	0.13	0.12	0.047	0	\
903	Y	0.12	[3.4e-09,0.99]		0.13	0.13	0.13	0.13	0.13	0.13	0.12	0.092	0	\
904	I	0.053	[3.4e-09,0.99]		0.15	0.15	0.15	0.15	0.14	0.14	0.11	0.028	0	\
905	F	0.12	[3.4e-09,0.99]		0.13	0.13	0.13	0.13	0.13	0.13	0.12	0.089	0	\
906	N	0.058	[3.4e-09,0.99]		0.14	0.14	0.14	0.14	0.14	0.14	0.11	0.033	0	\
907	K	0.076	[3.4e-09,0.99]		0.14	0.14	0.14	0.14	0.14	0.13	0.12	0.05	0	\
908	S	0.067	[3.4e-09,0.99]		0.14	0.14	0.14	0.14	0.14	0.14	0.11	0.041	0	\
909	V	0.092	[3.4e-09,0.99]		0.14	0.14	0.14	0.14	0.14	0.13	0.12	0.066	0	\
910	A	0.054	[3.4e-09,0.99]		0.15	0.15	0.15	0.15	0.14	0.14	0.11	0.029	0	\
911	S	0.098	[3.4e-09,0.99]		0.14	0.14	0.14	0.14	0.13	0.13	0.12	0.072	0	\
912	L	0.095	[3.4e-09,0.99]		0.14	0.14	0.14	0.14	0.14	0.13	0.12	0.068	0	\
913	F	0.086	[3.4e-09,0.99]		0.14	0.14	0.14	0.14	0.14	0.13	0.12	0.06	0	\
914	D	0.073	[3.4e-09,0.99]		0.14	0.14	0.14	0.14	0.14	0.13	0.12	0.047	0	\
915	A	0.054	[3.4e-09,0.99]		0.15	0.15	0.15	0.15	0.14	0.14	0.11	0.029	0	\
916	F	0.086	[3.4e-09,0.99]		0.14	0.14	0.14	0.14	0.14	0.13	0.12	0.06	0	\
917	H	0.064	[3.4e-09,0.99]		0.14	0.14	0.14	0.14	0.14	0.14	0.11	0.038	0	\
918	A	0.085	[3.4e-09,0.99]		0.14	0.14	0.14	0.14	0.14	0.13	0.12	0.058	0	\
919	G	0.12	[3.4e-09,0.99]		0.13	0.13	0.13	0.13	0.13	0.13	0.12	0.09	0	\
920	F	0.086	[3.4e-09,0.99]		0.14	0.14	0.14	0.14	0.14	0.13	0.12	0.06	0	\
921	H	0.064	[3.4e-09,0.99]		0.14	0.14	0.14	0.14	0.14	0.14	0.11	0.038	0	\
922	K	0.092	[3.4e-09,0.99]		0.14	0.14	0.14	0.14	0.14	0.13	0.12	0.066	0	\
923	V	0.093	[3.4e-09,0.99]		0.14	0.14	0.14	0.14	0.14	0.13	0.12	0.067	0	\
924	C	0.095	[3.4e-09,0.99]		0.14	0.14	0.14	0.14	0.14	0.13	0.12	0.068	0	\
925	G	0.1	[3.4e-09,0.99]		0.13	0.13	0.13	0.13	0.13	0.13	0.12	0.075	0	\
926	G	0.1	[3.4e-09,0.99]		0.13	0.13	0.13	0.13	0.13	0.13	0.12	0.075	0	\
927	K	0.079	[3.4e-09,0.99]		0.14	0.14	0.14	0.14	0.14	0.13	0.12	0.053	0	\
928	V	0.086	[3.4e-09,0.99]		0.14	0.14	0.14	0.14	0.14	0.13	0.12	0.06	0	\
929	L	0.079	[3.4e-09,0.99]		0.14	0.14	0.14	0.14	0.14	0.13	0.12	0.053	0	\
930	L	0.74	[0.04,0.99]		5.1e-09	3e-06	0.00012	0.0016	0.012	0.058	0.22	0.71	0	\
931	L	0.11	[3.4e-09,0.99]		0.13	0.13	0.13	0.13	0.13	0.13	0.12	0.087	0	\
932	F	0.097	[3.4e-09,0.99]		0.14	0.14	0.14	0.14	0.13	0.13	0.12	0.07	0	\
933	Q	0.084	[3.4e-09,0.99]		0.14	0.14	0.14	0.14	0.14	0.13	0.12	0.058	0	\
934	P	0.084	[3.4e-09,0.99]		0.14	0.14	0.14	0.14	0.14	0.13	0.12	0.058	0	\
935	N	0.058	[3.4e-09,0.99]		0.14	0.14	0.14	0.14	0.14	0.14	0.11	0.033	0	\
936	E	0.078	[3.4e-09,0.99]		0.14	0.14	0.14	0.14	0.14	0.13	0.12	0.052	0	\
937	L	0.095	[3.4e-09,0.99]		0.14	0.14	0.14	0.14	0.14	0.13	0.12	0.069	0	\
938	Q	0.069	[3.4e-09,0.99]		0.14	0.14	0.14	0.14	0.14	0.13	0.12	0.043	0	\
939	A	0.061	[3.4e-09,0.99]		0.14	0.14	0.14	0.14	0.14	0.14	0.11	0.036	0	\
940	M	0.061	[3.4e-09,0.99]		0.14	0.14	0.14	0.14	0.14	0.14	0.11	0.036	0	\
941	V	0.063	[3.4e-09,0.99]		0.14	0.14	0.14	0.14	0.14	0.14	0.11	0.037	0	\
942	I	0.05	[3.4e-09,0.99]		0.15	0.15	0.15	0.15	0.14	0.14	0.11	0.025	0	\
943	G	0.1	[3.4e-09,0.99]		0.13	0.13	0.13	0.13	0.13	0.13	0.12	0.075	0	\
944	N	0.065	[3.4e-09,0.99]		0.14	0.14	0.14	0.14	0.14	0.14	0.11	0.039	0	\
945	T	0.067	[3.4e-09,0.99]		0.14	0.14	0.14	0.14	0.14	0.14	0.11	0.041	0	\
946	N	0.061	[3.4e-09,0.99]		0.14	0.14	0.14	0.14	0.14	0.14	0.11	0.036	0	\
947	Y	0.09	[3.4e-09,0.99]		0.14	0.14	0.14	0.14	0.14	0.13	0.12	0.064	0	\
948	D	0.073	[3.4e-09,0.99]		0.14	0.14	0.14	0.14	0.14	0.13	0.12	0.047	0	\
949	W	0.12	[3.4e-09,0.99]		0.13	0.13	0.13	0.13	0.13	0.13	0.12	0.094	0	\
950	K	0.092	[3.4e-09,0.99]		0.14	0.14	0.14	0.14	0.14	0.13	0.12	0.066	0	\
951	E	0.078	[3.4e-09,0.99]		0.14	0.14	0.14	0.14	0.14	0.13	0.12	0.052	0	\
952	L	0.1	[3.4e-09,0.99]		0.13	0.13	0.13	0.13	0.13	0.13	0.12	0.078	0	\
953	E	0.078	[3.4e-09,0.99]		0.14	0.14	0.14	0.14	0.14	0.13	0.12	0.052	0	\
954	K	0.74	[0.04,0.99]		5.1e-09	2.9e-06	0.00012	0.0016	0.012	0.057	0.22	0.71	0	\
955	N	0.059	[3.4e-09,0.99]		0.14	0.14	0.14	0.14	0.14	0.14	0.11	0.033	0	\
956	T	0.067	[3.4e-09,0.99]		0.14	0.14	0.14	0.14	0.14	0.14	0.11	0.041	0	\
957	E	0.078	[3.4e-09,0.99]		0.14	0.14	0.14	0.14	0.14	0.13	0.12	0.052	0	\
958	Y	0.12	[3.4e-09,0.99]		0.13	0.13	0.13	0.13	0.13	0.13	0.12	0.092	0	\
959	K	0.076	[3.4e-09,0.99]		0.14	0.14	0.14	0.14	0.14	0.13	0.12	0.05	0	\
960	G	0.11	[3.4e-09,0.99]		0.13	0.13	0.13	0.13	0.13	0.13	0.12	0.087	0	\
961	E	0.082	[3.4e-09,0.99]		0.14	0.14	0.14	0.14	0.14	0.13	0.12	0.056	0	\
962	Y	0.092	[3.4e-09,0.99]		0.14	0.14	0.14	0.14	0.14	0.13	0.12	0.066	0	\
963	W	0.12	[3.4e-09,0.99]		0.13	0.13	0.13	0.13	0.13	0.13	0.12	0.094	0	\
964	A	0.061	[3.4e-09,0.99]		0.14	0.14	0.14	0.14	0.14	0.14	0.11	0.036	0	\
965	E	0.079	[3.4e-09,0.99]		0.14	0.14	0.14	0.14	0.14	0.13	0.12	0.053	0	\
966	H	0.063	[3.4e-09,0.99]		0.14	0.14	0.14	0.14	0.14	0.14	0.11	0.038	0	\
967	P	0.085	[3.4e-09,0.99]		0.14	0.14	0.14	0.14	0.14	0.13	0.12	0.059	0	\
968	T	0.08	[3.4e-09,0.99]		0.14	0.14	0.14	0.14	0.14	0.13	0.12	0.053	0	\
969	I	0.053	[3.4e-09,0.99]		0.15	0.15	0.15	0.15	0.14	0.14	0.11	0.028	0	\
970	K	0.076	[3.4e-09,0.99]		0.14	0.14	0.14	0.14	0.14	0.13	0.12	0.05	0	\
971	I	0.9	[0.17,0.99]		5.8e-17	1.9e-11	3.1e-08	5.6e-06	0.0003	0.0073	0.1	0.89	0	\
972	F	0.089	[3.4e-09,0.99]		0.14	0.14	0.14	0.14	0.14	0.13	0.12	0.063	0	\
973	W	0.12	[3.4e-09,0.99]		0.13	0.13	0.13	0.13	0.13	0.13	0.12	0.094	0	\
974	E	0.078	[3.4e-09,0.99]		0.14	0.14	0.14	0.14	0.14	0.13	0.12	0.052	0	\
975	V	0.058	[3.4e-09,0.99]		0.14	0.14	0.14	0.14	0.14	0.14	0.11	0.032	0	\
976	F	0.086	[3.4e-09,0.99]		0.14	0.14	0.14	0.14	0.14	0.13	0.12	0.06	0	\
977	H	0.075	[3.4e-09,0.99]		0.14	0.14	0.14	0.14	0.14	0.13	0.12	0.049	0	\
978	E	0.078	[3.4e-09,0.99]		0.14	0.14	0.14	0.14	0.14	0.13	0.12	0.052	0	\
979	L	0.092	[3.4e-09,0.99]		0.14	0.14	0.14	0.14	0.14	0.13	0.12	0.066	0	\
980	P	0.089	[3.4e-09,0.99]		0.14	0.14	0.14	0.14	0.14	0.13	0.12	0.063	0	\
981	L	0.098	[3.4e-09,0.99]		0.14	0.14	0.14	0.14	0.13	0.13	0.12	0.072	0	\
982	E	0.078	[3.4e-09,0.99]		0.14	0.14	0.14	0.14	0.14	0.13	0.12	0.052	0	\
983	K	0.092	[3.4e-09,0.99]		0.14	0.14	0.14	0.14	0.14	0.13	0.12	0.066	0	\
984	K	0.081	[3.4e-09,0.99]		0.14	0.14	0.14	0.14	0.14	0.13	0.12	0.055	0	\
985	K	0.076	[3.4e-09,0.99]		0.14	0.14	0.14	0.14	0.14	0.13	0.12	0.05	0	\
986	Q	0.076	[3.4e-09,0.99]		0.14	0.14	0.14	0.14	0.14	0.13	0.12	0.05	0	\
987	F	0.086	[3.4e-09,0.99]		0.14	0.14	0.14	0.14	0.14	0.13	0.12	0.06	0	\
988	L	0.1	[3.4e-09,0.99]		0.13	0.13	0.13	0.13	0.13	0.13	0.12	0.078	0	\
989	L	0.092	[3.4e-09,0.99]		0.14	0.14	0.14	0.14	0.14	0.13	0.12	0.066	0	\
990	F	0.086	[3.4e-09,0.99]		0.14	0.14	0.14	0.14	0.14	0.13	0.12	0.06	0	\
991	L	0.098	[3.4e-09,0.99]		0.14	0.14	0.14	0.14	0.13	0.13	0.12	0.072	0	\
992	T	0.067	[3.4e-09,0.99]		0.14	0.14	0.14	0.14	0.14	0.14	0.11	0.041	0	\
993	G	0.083	[3.4e-09,0.99]		0.14	0.14	0.14	0.14	0.14	0.13	0.12	0.057	0	\
994	S	0.045	[3.4e-09,0.17]		0.15	0.15	0.15	0.15	0.15	0.14	0.11	0.021	0	\
995	D	0.073	[3.4e-09,0.99]		0.14	0.14	0.14	0.14	0.14	0.13	0.12	0.047	0	\
996	R	0.11	[3.4e-09,0.99]		0.13	0.13	0.13	0.13	0.13	0.13	0.12	0.087	0	\
997	I	0.05	[3.4e-09,0.99]		0.15	0.15	0.15	0.15	0.14	0.14	0.11	0.025	0	\
998	P	0.083	[3.4e-09,0.99]		0.14	0.14	0.14	0.14	0.14	0.13	0.12	0.057	0	\
999	I	0.05	[3.4e-09,0.99]		0.15	0.15	0.15	0.15	0.14	0.14	0.11	0.025	0	\
1000	L	0.077	[3.4e-09,0.99]		0.14	0.14	0.14	0.14	0.14	0.13	0.12	0.051	0	\
1001	G	0.083	[3.4e-09,0.99]		0.14	0.14	0.14	0.14	0.14	0.13	0.12	0.057	0	\
1002	M	0.061	[3.4e-09,0.99]		0.14	0.14	0.14	0.14	0.14	0.14	0.11	0.036	0	\
1003	K	0.092	[3.4e-09,0.99]		0.14	0.14	0.14	0.14	0.14	0.13	0.12	0.066	0	\
1004	S	0.045	[3.4e-09,0.17]		0.15	0.15	0.15	0.15	0.15	0.14	0.11	0.021	0	\
1005	L	0.098	[3.4e-09,0.99]		0.14	0.14	0.14	0.14	0.13	0.13	0.12	0.072	0	\
1006	K	0.71	[0.04,0.99]		5.9e-09	3.4e-06	0.00014	0.0018	0.013	0.066	0.25	0.67	0	\
1007	L	0.095	[3.4e-09,0.99]		0.14	0.14	0.14	0.14	0.14	0.13	0.12	0.069	0	\
1008	V	0.75	[0.04,0.99]		5e-09	2.9e-06	0.00012	0.0016	0.011	0.056	0.22	0.71	0	\
1009	I	0.091	[3.4e-09,0.99]		0.14	0.14	0.14	0.14	0.14	0.13	0.12	0.065	0	\
1010	Q	0.084	[3.4e-09,0.99]		0.14	0.14	0.14	0.14	0.14	0.13	0.12	0.058	0	\
1011	S	0.69	[0.04,0.99]		6.5e-09	3.8e-06	0.00015	0.002	0.015	0.073	0.27	0.64	0	\
1012	T	0.067	[3.4e-09,0.99]		0.14	0.14	0.14	0.14	0.14	0.14	0.11	0.041	0	\
1013	G	0.1	[3.4e-09,0.99]		0.13	0.13	0.13	0.13	0.13	0.13	0.12	0.075	0	\
1014	G	0.083	[3.4e-09,0.99]		0.14	0.14	0.14	0.14	0.14	0.13	0.12	0.057	0	\
1015	G	0.084	[3.4e-09,0.99]		0.14	0.14	0.14	0.14	0.14	0.13	0.12	0.058	0	\
1016	E	0.088	[3.4e-09,0.99]		0.14	0.14	0.14	0.14	0.14	0.13	0.12	0.062	0	\
1017	E	0.08	[3.4e-09,0.99]		0.14	0.14	0.14	0.14	0.14	0.13	0.12	0.054	0	\
1018	Y	0.089	[3.4e-09,0.99]		0.14	0.14	0.14	0.14	0.14	0.13	0.12	0.063	0	\
1019	L	0.11	[3.4e-09,0.99]		0.13	0.13	0.13	0.13	0.13	0.13	0.12	0.087	0	\
1020	P	0.089	[3.4e-09,0.99]		0.14	0.14	0.14	0.14	0.14	0.13	0.12	0.063	0	\
1021	V	0.052	[3.4e-09,0.99]		0.15	0.15	0.15	0.15	0.14	0.14	0.11	0.027	0	\
1022	S	0.098	[3.4e-09,0.99]		0.14	0.14	0.14	0.14	0.13	0.13	0.12	0.072	0	\
1023	H	0.063	[3.4e-09,0.99]		0.14	0.14	0.14	0.14	0.14	0.14	0.11	0.038	0	\
1024	T	0.071	[3.4e-09,0.99]		0.14	0.14	0.14	0.14	0.14	0.13	0.12	0.045	0	\
1025	C	0.095	[3.4e-09,0.99]		0.14	0.14	0.14	0.14	0.14	0.13	0.12	0.068	0	\
1026	F	0.086	[3.4e-09,0.99]		0.14	0.14	0.14	0.14	0.14	0.13	0.12	0.06	0	\
1027	N	0.058	[3.4e-09,0.99]		0.14	0.14	0.14	0.14	0.14	0.14	0.11	0.033	0	\
1028	L	0.077	[3.4e-09,0.99]		0.14	0.14	0.14	0.14	0.14	0.13	0.12	0.051	0	\
1029	L	0.1	[3.4e-09,0.99]		0.13	0.13	0.13	0.13	0.13	0.13	0.12	0.078	0	\
1030	D	0.073	[3.4e-09,0.99]		0.14	0.14	0.14	0.14	0.14	0.13	0.12	0.047	0	\
1031	L	0.077	[3.4e-09,0.99]		0.14	0.14	0.14	0.14	0.14	0.13	0.12	0.051	0	\
1032	P	0.089	[3.4e-09,0.99]		0.14	0.14	0.14	0.14	0.14	0.13	0.12	0.063	0	\
1033	K	0.076	[3.4e-09,0.99]		0.14	0.14	0.14	0.14	0.14	0.13	0.12	0.05	0	\
1034	Y	0.1	[3.4e-09,0.99]		0.13	0.13	0.13	0.13	0.13	0.13	0.12	0.077	0	\
1035	T	0.67	[0.04,0.99]		7e-09	4.1e-06	0.00016	0.0022	0.016	0.078	0.28	0.62	0	\
1036	E	0.94	[0.17,0.99]		2.9e-17	9.7e-12	1.6e-08	2.8e-06	0.00015	0.0038	0.06	0.94	0	\
1037	K	0.076	[3.4e-09,0.99]		0.14	0.14	0.14	0.14	0.14	0.13	0.12	0.05	0	\
1038	E	0.078	[3.4e-09,0.99]		0.14	0.14	0.14	0.14	0.14	0.13	0.12	0.052	0	\
1039	T	0.049	[3.4e-09,0.17]		0.15	0.15	0.15	0.15	0.14	0.14	0.11	0.024	0	\
1040	L	0.095	[3.4e-09,0.99]		0.14	0.14	0.14	0.14	0.14	0.13	0.12	0.069	0	\
1041	R	0.11	[3.4e-09,0.99]		0.13	0.13	0.13	0.13	0.13	0.13	0.12	0.088	0	\
1042	S	0.058	[3.4e-09,0.99]		0.14	0.14	0.14	0.14	0.14	0.14	0.11	0.032	0	\
1043	K	0.076	[3.4e-09,0.99]		0.14	0.14	0.14	0.14	0.14	0.13	0.12	0.05	0	\
1044	L	0.1	[3.4e-09,0.99]		0.13	0.13	0.13	0.13	0.13	0.13	0.12	0.078	0	\
1045	I	0.065	[3.4e-09,0.99]		0.14	0.14	0.14	0.14	0.14	0.14	0.11	0.039	0	\
1046	Q	0.069	[3.4e-09,0.99]		0.14	0.14	0.14	0.14	0.14	0.13	0.12	0.043	0	\
1047	A	0.056	[3.4e-09,0.99]		0.14	0.14	0.14	0.14	0.14	0.14	0.11	0.031	0	\
1048	I	0.05	[3.4e-09,0.99]		0.15	0.15	0.15	0.15	0.14	0.14	0.11	0.025	0	\
1049	D	0.073	[3.4e-09,0.99]		0.14	0.14	0.14	0.14	0.14	0.13	0.12	0.047	0	\
1050	H	0.089	[3.4e-09,0.99]		0.14	0.14	0.14	0.14	0.14	0.13	0.12	0.063	0	\
1051	N	0.058	[3.4e-09,0.99]		0.14	0.14	0.14	0.14	0.14	0.14	0.11	0.033	0	\
1052	E	0.078	[3.4e-09,0.99]		0.14	0.14	0.14	0.14	0.14	0.13	0.12	0.052	0	\
1053	G	0.12	[3.4e-09,0.99]		0.13	0.13	0.13	0.13	0.13	0.13	0.12	0.09	0	\
1054	F	0.12	[3.4e-09,0.99]		0.13	0.13	0.13	0.13	0.13	0.13	0.12	0.089	0	\
1055	S	0.045	[3.4e-09,0.17]		0.15	0.15	0.15	0.15	0.15	0.14	0.11	0.021	0	\
1056	L	0.092	[3.4e-09,0.99]		0.14	0.14	0.14	0.14	0.14	0.13	0.12	0.066	0	\
1057	I	0.053	[3.4e-09,0.99]		0.15	0.15	0.15	0.15	0.14	0.14	0.11	0.028	0	}

## Sheet: HERC5
Selecton Bayesian Ka/Ks Results for HERC5 MEC
==========================================================================================================================================\
POS	AMINO	Ka/Ks	[Confidence Interval](* if lower bound > 1)		POSTERIOR PROBABILITIES\
					Ka/Ks =	2.6e-06	0.0002	0.0025	0.014	0.052	0.16	0.44	1.7
==========================================================================================================================================\
1	M	0.28	[2.6e-06,1.7]		0.12	0.12	0.12	0.12	0.12	0.11	0.095	0.046	0.13
2	E	0.33	[2.6e-06,1.7]		0.12	0.12	0.12	0.12	0.11	0.11	0.098	0.061	0.15
3	R	0.37	[2.6e-06,1.7]		0.11	0.11	0.11	0.11	0.11	0.11	0.097	0.068	0.18
4	R	0.31	[2.6e-06,1.7]		0.12	0.12	0.12	0.12	0.11	0.11	0.093	0.047	0.17
5	S	0.34	[2.6e-06,1.7]		0.11	0.11	0.11	0.11	0.11	0.1	0.091	0.048	0.19
6	R	1.1	[0.16,1.7]		5e-07	3.9e-05	0.00047	0.0026	0.0098	0.029	0.077	0.24	0.64
7	R	0.31	[2.6e-06,1.7]		0.12	0.12	0.12	0.12	0.11	0.11	0.092	0.046	0.17
8	K	0.32	[2.6e-06,1.7]		0.12	0.12	0.12	0.12	0.11	0.11	0.097	0.057	0.16
9	S	0.34	[2.6e-06,1.7]		0.11	0.11	0.11	0.11	0.11	0.1	0.091	0.048	0.19
10	R	0.37	[2.6e-06,1.7]		0.11	0.11	0.11	0.11	0.11	0.11	0.097	0.068	0.18
11	R	1.1	[0.16,1.7]		8e-07	6.3e-05	0.00076	0.0042	0.016	0.046	0.12	0.35	0.46
12	N	1.2	[0.44,1.7]		1.4e-12	8.7e-09	1.3e-06	4e-05	0.00056	0.0049	0.035	0.34	0.62
13	G	1.1	[0.16,1.7]		5.8e-07	4.5e-05	0.00055	0.0031	0.011	0.033	0.084	0.22	0.65
14	R	0.37	[2.6e-06,1.7]		0.11	0.11	0.11	0.11	0.11	0.1	0.096	0.067	0.19
15	S	0.34	[2.6e-06,1.7]		0.11	0.11	0.11	0.11	0.11	0.1	0.091	0.048	0.19
16	T	1.2	[0.052,1.7]		1.3e-06	0.0001	0.0012	0.0069	0.026	0.075	0.19	0.5	0.2
17	A	0.32	[2.6e-06,1.7]		0.12	0.12	0.12	0.12	0.11	0.11	0.092	0.046	0.17
18	G	0.36	[2.6e-06,1.7]		0.11	0.11	0.11	0.11	0.11	0.11	0.098	0.07	0.17
19	K	1.7	[0.44,1.7]		6e-18	2.9e-12	5e-09	8.9e-07	4.7e-05	0.0013	0.025	0.95	0.025
20	A	1.1	[0.16,1.7]		8.7e-07	6.8e-05	0.00082	0.0046	0.017	0.049	0.12	0.27	0.54
21	A	0.34	[2.6e-06,1.7]		0.11	0.11	0.11	0.11	0.11	0.11	0.093	0.053	0.18
22	A	0.32	[2.6e-06,1.7]		0.12	0.12	0.12	0.12	0.11	0.11	0.092	0.046	0.17
23	T	1.1	[0.052,1.7]		1.4e-06	0.00011	0.0013	0.0075	0.028	0.08	0.2	0.44	0.25
24	Q	0.34	[2.6e-06,1.7]		0.11	0.11	0.11	0.11	0.11	0.11	0.092	0.051	0.19
25	P	0.37	[2.6e-06,1.7]		0.11	0.11	0.11	0.11	0.11	0.1	0.097	0.07	0.19
26	A	0.32	[2.6e-06,1.7]		0.12	0.12	0.12	0.12	0.11	0.11	0.092	0.046	0.17
27	K	0.32	[2.6e-06,1.7]		0.12	0.12	0.12	0.12	0.11	0.11	0.097	0.057	0.15
28	S	0.32	[2.6e-06,1.7]		0.12	0.12	0.12	0.12	0.11	0.11	0.09	0.042	0.18
29	P	0.36	[2.6e-06,1.7]		0.11	0.11	0.11	0.11	0.11	0.11	0.097	0.065	0.18
30	G	1	[0.16,1.7]		3.5e-07	2.7e-05	0.00033	0.0018	0.0069	0.02	0.053	0.15	0.77
31	A	1	[0.16,1.7]		9.6e-07	7.5e-05	0.00091	0.0051	0.019	0.053	0.13	0.25	0.55
32	Q	0.34	[2.6e-06,1.7]		0.11	0.11	0.11	0.11	0.11	0.11	0.092	0.051	0.19
33	L	0.37	[2.6e-06,1.7]		0.11	0.11	0.11	0.11	0.11	0.1	0.097	0.069	0.18
34	W	0.4	[2.6e-06,1.7]		0.11	0.11	0.11	0.11	0.1	0.1	0.099	0.082	0.19
35	L	0.37	[2.6e-06,1.7]		0.11	0.11	0.11	0.11	0.11	0.1	0.097	0.069	0.18
36	F	0.36	[2.6e-06,1.7]		0.11	0.11	0.11	0.11	0.11	0.11	0.099	0.07	0.17
37	P	0.37	[2.6e-06,1.7]		0.11	0.11	0.11	0.11	0.11	0.1	0.097	0.071	0.19
38	S	0.31	[2.6e-06,1.7]		0.12	0.12	0.12	0.12	0.11	0.11	0.091	0.042	0.17
39	A	1.1	[0.16,1.7]		8.8e-07	6.9e-05	0.00083	0.0046	0.017	0.049	0.12	0.26	0.54
40	A	0.32	[2.6e-06,1.7]		0.12	0.12	0.12	0.12	0.11	0.11	0.092	0.046	0.17
41	G	0.36	[2.6e-06,1.7]		0.11	0.11	0.11	0.11	0.11	0.11	0.098	0.07	0.17
42	L	1.1	[1,1.7]		8e-13	4.9e-09	7.2e-07	2.3e-05	0.00032	0.0028	0.021	0.22	0.75
43	H	1.4	[1,1.7]		3.7e-18	1.8e-12	3.2e-09	5.5e-07	2.9e-05	0.00078	0.015	0.57	0.41
44	R	0.37	[2.6e-06,1.7]		0.11	0.11	0.11	0.11	0.11	0.1	0.096	0.067	0.19
45	A	1.1	[0.16,1.7]		8.8e-07	6.9e-05	0.00083	0.0047	0.017	0.05	0.12	0.28	0.52
46	L	0.37	[2.6e-06,1.7]		0.11	0.11	0.11	0.11	0.11	0.1	0.096	0.067	0.19
47	L	0.37	[2.6e-06,1.7]		0.11	0.11	0.11	0.11	0.11	0.1	0.097	0.069	0.18
48	R	0.37	[2.6e-06,1.7]		0.11	0.11	0.11	0.11	0.11	0.1	0.097	0.067	0.18
49	R	1	[0.16,1.7]		9.1e-07	7.1e-05	0.00086	0.0048	0.018	0.051	0.12	0.24	0.57
50	V	1.2	[0.44,1.7]		9.9e-13	6.1e-09	8.8e-07	2.8e-05	0.00039	0.0035	0.025	0.25	0.72
51	E	0.33	[2.6e-06,1.7]		0.12	0.12	0.12	0.12	0.11	0.11	0.098	0.061	0.15
52	V	1.1	[0.16,1.7]		6.9e-07	5.4e-05	0.00065	0.0036	0.013	0.039	0.097	0.22	0.63
53	T	0.33	[2.6e-06,1.7]		0.12	0.12	0.12	0.12	0.11	0.11	0.094	0.051	0.17
54	R	0.36	[2.6e-06,1.7]		0.11	0.11	0.11	0.11	0.11	0.11	0.096	0.064	0.18
55	Q	0.34	[2.6e-06,1.7]		0.11	0.11	0.11	0.11	0.11	0.11	0.092	0.051	0.19
56	L	1.1	[0.052,1.7]		1.3e-06	9.8e-05	0.0012	0.0066	0.024	0.07	0.17	0.36	0.37
57	C	0.38	[2.6e-06,1.7]		0.11	0.11	0.11	0.11	0.11	0.1	0.098	0.075	0.18
58	C	0.38	[2.6e-06,1.7]		0.11	0.11	0.11	0.11	0.11	0.1	0.098	0.074	0.18
59	S	0.34	[2.6e-06,1.7]		0.11	0.11	0.11	0.11	0.11	0.1	0.091	0.048	0.19
60	P	1.1	[0.16,1.7]		8.2e-07	6.4e-05	0.00077	0.0043	0.016	0.047	0.12	0.29	0.52
61	G	1.1	[0.16,1.7]		5.4e-07	4.3e-05	0.00051	0.0029	0.011	0.032	0.083	0.24	0.63
62	R	0.37	[2.6e-06,1.7]		0.11	0.11	0.11	0.11	0.11	0.1	0.096	0.067	0.19
63	L	0.37	[2.6e-06,1.7]		0.11	0.11	0.11	0.11	0.11	0.1	0.096	0.068	0.19
64	A	0.32	[2.6e-06,1.7]		0.12	0.12	0.12	0.12	0.11	0.11	0.092	0.046	0.17
65	V	1.1	[0.16,1.7]		5.3e-07	4.1e-05	0.0005	0.0028	0.01	0.03	0.077	0.2	0.68
66	L	0.37	[2.6e-06,1.7]		0.11	0.11	0.11	0.11	0.11	0.1	0.095	0.068	0.19
67	E	0.33	[2.6e-06,1.7]		0.12	0.12	0.12	0.12	0.11	0.11	0.098	0.061	0.15
68	R	0.37	[2.6e-06,1.7]		0.11	0.11	0.11	0.11	0.11	0.1	0.096	0.067	0.19
69	G	0.36	[2.6e-06,1.7]		0.11	0.11	0.11	0.11	0.11	0.11	0.098	0.07	0.17
70	G	0.36	[2.6e-06,1.7]		0.11	0.11	0.11	0.11	0.11	0.11	0.1	0.075	0.16
71	A	0.32	[2.6e-06,1.7]		0.12	0.12	0.12	0.12	0.11	0.11	0.092	0.046	0.17
72	G	1.1	[0.16,1.7]		4.3e-07	3.4e-05	0.0004	0.0023	0.0084	0.025	0.065	0.18	0.72
73	V	0.33	[2.6e-06,1.7]		0.12	0.12	0.11	0.11	0.11	0.11	0.092	0.05	0.18
74	Q	0.34	[2.6e-06,1.7]		0.11	0.11	0.11	0.11	0.11	0.11	0.092	0.051	0.19
75	V	0.3	[2.6e-06,1.7]		0.12	0.12	0.12	0.12	0.12	0.11	0.09	0.039	0.16
76	H	0.32	[2.6e-06,1.7]		0.12	0.12	0.12	0.12	0.11	0.11	0.094	0.052	0.17
77	Q	0.34	[2.6e-06,1.7]		0.11	0.11	0.11	0.11	0.11	0.11	0.092	0.051	0.19
78	L	1.1	[0.16,1.7]		8.7e-07	6.8e-05	0.00082	0.0046	0.017	0.051	0.13	0.36	0.43
79	L	0.37	[2.6e-06,1.7]		0.11	0.11	0.11	0.11	0.11	0.1	0.097	0.069	0.18
80	A	1.4	[0.44,1.7]		2.6e-12	1.6e-08	2.4e-06	7.4e-05	0.001	0.0092	0.065	0.64	0.28
81	G	0.36	[2.6e-06,1.7]		0.11	0.11	0.11	0.11	0.11	0.11	0.1	0.075	0.16
82	S	0.31	[2.6e-06,1.7]		0.12	0.12	0.12	0.12	0.11	0.11	0.091	0.042	0.17
83	G	1	[0.16,1.7]		3.6e-07	2.8e-05	0.00034	0.0019	0.0072	0.021	0.054	0.15	0.77
84	G	0.36	[2.6e-06,1.7]		0.11	0.11	0.11	0.11	0.11	0.11	0.098	0.07	0.17
85	A	1.2	[0.052,1.7]		1.2e-06	9.2e-05	0.0011	0.0062	0.023	0.069	0.18	0.55	0.17
86	R	0.37	[2.6e-06,1.7]		0.11	0.11	0.11	0.11	0.11	0.1	0.097	0.068	0.18
87	T	0.33	[2.6e-06,1.7]		0.12	0.12	0.12	0.12	0.11	0.11	0.094	0.051	0.17
88	P	0.36	[2.6e-06,1.7]		0.11	0.11	0.11	0.11	0.11	0.11	0.097	0.065	0.18
89	K	0.32	[2.6e-06,1.7]		0.12	0.12	0.12	0.12	0.11	0.11	0.097	0.057	0.16
90	C	0.38	[2.6e-06,1.7]		0.11	0.11	0.11	0.11	0.11	0.1	0.098	0.075	0.18
91	I	0.3	[2.6e-06,1.7]		0.12	0.12	0.12	0.12	0.12	0.11	0.091	0.042	0.16
92	K	0.32	[2.6e-06,1.7]		0.12	0.12	0.12	0.12	0.11	0.11	0.097	0.057	0.16
93	L	0.37	[2.6e-06,1.7]		0.11	0.11	0.11	0.11	0.11	0.1	0.096	0.066	0.19
94	G	0.36	[2.6e-06,1.7]		0.11	0.11	0.11	0.11	0.11	0.11	0.1	0.075	0.16
95	K	0.32	[2.6e-06,1.7]		0.12	0.12	0.12	0.12	0.11	0.11	0.097	0.057	0.15
96	N	0.32	[2.6e-06,1.7]		0.12	0.12	0.12	0.12	0.11	0.11	0.095	0.053	0.16
97	M	0.29	[2.6e-06,1.7]		0.12	0.12	0.12	0.12	0.12	0.11	0.096	0.047	0.14
98	K	0.33	[2.6e-06,1.7]		0.12	0.12	0.12	0.12	0.11	0.11	0.097	0.059	0.16
99	I	0.28	[2.6e-06,1.7]		0.12	0.12	0.12	0.12	0.12	0.11	0.09	0.037	0.15
100	H	0.31	[2.6e-06,1.7]		0.12	0.12	0.12	0.12	0.12	0.11	0.093	0.047	0.16
101	S	0.35	[2.6e-06,1.7]		0.11	0.11	0.11	0.11	0.11	0.1	0.093	0.054	0.19
102	V	1.1	[0.16,1.7]		7.8e-07	6.1e-05	0.00074	0.0041	0.015	0.044	0.11	0.25	0.57
103	D	0.33	[2.6e-06,1.7]		0.12	0.12	0.11	0.11	0.11	0.11	0.098	0.061	0.16
104	Q	1.1	[0.16,1.7]		7.1e-07	5.6e-05	0.00067	0.0038	0.014	0.041	0.1	0.26	0.57
105	G	0.36	[2.6e-06,1.7]		0.11	0.11	0.11	0.11	0.11	0.11	0.1	0.075	0.16
106	A	0.31	[2.6e-06,1.7]		0.12	0.12	0.12	0.12	0.11	0.11	0.092	0.045	0.17
107	E	1.1	[0.052,1.7]		1e-06	7.9e-05	0.00096	0.0054	0.02	0.059	0.15	0.39	0.37
108	H	0.34	[2.6e-06,1.7]		0.11	0.11	0.11	0.11	0.11	0.11	0.095	0.055	0.18
109	M	0.29	[2.6e-06,1.7]		0.12	0.12	0.12	0.12	0.12	0.11	0.096	0.047	0.14
110	L	0.38	[2.6e-06,1.7]		0.11	0.11	0.11	0.11	0.11	0.1	0.096	0.068	0.19
111	I	0.29	[2.6e-06,1.7]		0.12	0.12	0.12	0.12	0.12	0.11	0.091	0.041	0.16
112	L	0.37	[2.6e-06,1.7]		0.11	0.11	0.11	0.11	0.11	0.1	0.097	0.069	0.18
113	S	0.34	[2.6e-06,1.7]		0.11	0.11	0.11	0.11	0.11	0.1	0.09	0.047	0.19
114	S	0.34	[2.6e-06,1.7]		0.11	0.11	0.11	0.11	0.11	0.1	0.09	0.047	0.19
115	D	1	[0.16,1.7]		4.2e-07	3.3e-05	0.0004	0.0022	0.0083	0.024	0.06	0.14	0.77
116	G	0.36	[2.6e-06,1.7]		0.11	0.11	0.11	0.11	0.11	0.11	0.1	0.075	0.16
117	K	0.32	[2.6e-06,1.7]		0.12	0.12	0.12	0.12	0.11	0.11	0.097	0.057	0.15
118	P	0.36	[2.6e-06,1.7]		0.11	0.11	0.11	0.11	0.11	0.11	0.097	0.064	0.18
119	F	0.34	[2.6e-06,1.7]		0.11	0.11	0.11	0.11	0.11	0.11	0.099	0.066	0.16
120	E	0.33	[2.6e-06,1.7]		0.12	0.12	0.12	0.11	0.11	0.11	0.098	0.062	0.16
121	Y	0.35	[2.6e-06,1.7]		0.11	0.11	0.11	0.11	0.11	0.11	0.099	0.068	0.17
122	D	0.33	[2.6e-06,1.7]		0.12	0.12	0.11	0.11	0.11	0.11	0.098	0.061	0.16
123	N	0.34	[2.6e-06,1.7]		0.11	0.11	0.11	0.11	0.11	0.11	0.096	0.058	0.17
124	Y	0.35	[2.6e-06,1.7]		0.11	0.11	0.11	0.11	0.11	0.11	0.099	0.068	0.17
125	S	0.32	[2.6e-06,1.7]		0.12	0.12	0.12	0.12	0.11	0.11	0.091	0.044	0.18
126	M	0.29	[2.6e-06,1.7]		0.12	0.12	0.12	0.12	0.12	0.11	0.096	0.047	0.14
127	K	0.32	[2.6e-06,1.7]		0.12	0.12	0.12	0.12	0.11	0.11	0.097	0.057	0.15
128	H	0.31	[2.6e-06,1.7]		0.12	0.12	0.12	0.12	0.12	0.11	0.093	0.047	0.16
129	L	0.37	[2.6e-06,1.7]		0.11	0.11	0.11	0.11	0.11	0.1	0.096	0.068	0.19
130	R	0.32	[2.6e-06,1.7]		0.12	0.12	0.12	0.12	0.11	0.11	0.093	0.048	0.17
131	F	1.1	[0.16,1.7]		4.3e-07	3.4e-05	0.00041	0.0023	0.0085	0.025	0.063	0.16	0.74
132	E	0.32	[2.6e-06,1.7]		0.12	0.12	0.12	0.12	0.11	0.11	0.098	0.061	0.15
133	S	1	[0.052,1.7]		1.1e-06	8.6e-05	0.001	0.0058	0.021	0.061	0.14	0.28	0.49
134	I	1	[0.052,1.7]		1.5e-06	0.00011	0.0014	0.0076	0.028	0.079	0.18	0.33	0.37
135	L	0.37	[2.6e-06,1.7]		0.11	0.11	0.11	0.11	0.11	0.1	0.096	0.066	0.19
136	Q	0.34	[2.6e-06,1.7]		0.11	0.11	0.11	0.11	0.11	0.11	0.092	0.051	0.19
137	E	0.32	[2.6e-06,1.7]		0.12	0.12	0.12	0.12	0.11	0.11	0.098	0.061	0.15
138	K	0.32	[2.6e-06,1.7]		0.12	0.12	0.12	0.12	0.11	0.11	0.097	0.057	0.15
139	K	0.32	[2.6e-06,1.7]		0.12	0.12	0.12	0.12	0.11	0.11	0.097	0.057	0.15
140	I	0.28	[2.6e-06,1.7]		0.12	0.12	0.12	0.12	0.12	0.11	0.09	0.037	0.15
141	I	0.31	[2.6e-06,1.7]		0.12	0.12	0.12	0.12	0.12	0.11	0.092	0.044	0.16
142	Q	0.34	[2.6e-06,1.7]		0.11	0.11	0.11	0.11	0.11	0.11	0.093	0.052	0.19
143	I	0.33	[2.6e-06,1.7]		0.12	0.12	0.12	0.11	0.11	0.11	0.093	0.052	0.17
144	T	0.32	[2.6e-06,1.7]		0.12	0.12	0.12	0.12	0.11	0.11	0.093	0.049	0.17
145	C	0.36	[2.6e-06,1.7]		0.11	0.11	0.11	0.11	0.11	0.11	0.099	0.07	0.17
146	G	0.36	[2.6e-06,1.7]		0.11	0.11	0.11	0.11	0.11	0.11	0.1	0.075	0.16
147	D	0.31	[2.6e-06,1.7]		0.12	0.12	0.12	0.12	0.12	0.11	0.098	0.056	0.14
148	Y	0.35	[2.6e-06,1.7]		0.11	0.11	0.11	0.11	0.11	0.11	0.099	0.068	0.17
149	H	0.31	[2.6e-06,1.7]		0.12	0.12	0.12	0.12	0.12	0.11	0.093	0.047	0.16
150	S	0.32	[2.6e-06,1.7]		0.12	0.12	0.12	0.12	0.11	0.11	0.09	0.044	0.18
151	L	0.34	[2.6e-06,1.7]		0.11	0.11	0.11	0.11	0.11	0.11	0.097	0.061	0.17
152	A	0.31	[2.6e-06,1.7]		0.12	0.12	0.12	0.12	0.11	0.11	0.092	0.045	0.17
153	L	0.37	[2.6e-06,1.7]		0.11	0.11	0.11	0.11	0.11	0.1	0.097	0.07	0.18
154	S	0.34	[2.6e-06,1.7]		0.11	0.11	0.11	0.11	0.11	0.1	0.09	0.047	0.19
155	K	0.32	[2.6e-06,1.7]		0.12	0.12	0.12	0.12	0.11	0.11	0.097	0.057	0.15
156	G	1.1	[0.16,1.7]		9.3e-07	7.3e-05	0.00088	0.0049	0.018	0.053	0.13	0.33	0.46
157	G	0.33	[2.6e-06,1.7]		0.12	0.12	0.12	0.11	0.11	0.11	0.098	0.062	0.16
158	E	0.33	[2.6e-06,1.7]		0.12	0.12	0.12	0.12	0.11	0.11	0.098	0.061	0.15
159	L	0.34	[2.6e-06,1.7]		0.11	0.11	0.11	0.11	0.11	0.11	0.097	0.06	0.17
160	F	0.34	[2.6e-06,1.7]		0.11	0.11	0.11	0.11	0.11	0.11	0.099	0.065	0.16
161	A	0.34	[2.6e-06,1.7]		0.11	0.11	0.11	0.11	0.11	0.11	0.093	0.053	0.18
162	W	0.4	[2.6e-06,1.7]		0.11	0.11	0.11	0.11	0.1	0.1	0.099	0.082	0.19
163	G	0.36	[2.6e-06,1.7]		0.11	0.11	0.11	0.11	0.11	0.11	0.1	0.074	0.16
164	Q	0.34	[2.6e-06,1.7]		0.11	0.11	0.11	0.11	0.11	0.11	0.092	0.051	0.19
165	N	0.32	[2.6e-06,1.7]		0.12	0.12	0.12	0.12	0.11	0.11	0.095	0.052	0.16
166	L	0.37	[2.6e-06,1.7]		0.11	0.11	0.11	0.11	0.11	0.1	0.096	0.067	0.19
167	H	0.31	[2.6e-06,1.7]		0.12	0.12	0.12	0.12	0.12	0.11	0.093	0.046	0.16
168	G	0.36	[2.6e-06,1.7]		0.11	0.11	0.11	0.11	0.11	0.11	0.1	0.075	0.16
169	Q	0.34	[2.6e-06,1.7]		0.11	0.11	0.11	0.11	0.11	0.11	0.092	0.051	0.19
170	L	0.35	[2.6e-06,1.7]		0.11	0.11	0.11	0.11	0.11	0.11	0.097	0.063	0.17
171	G	0.36	[2.6e-06,1.7]		0.11	0.11	0.11	0.11	0.11	0.11	0.1	0.074	0.16
172	V	0.3	[2.6e-06,1.7]		0.12	0.12	0.12	0.12	0.12	0.11	0.09	0.039	0.16
173	G	0.36	[2.6e-06,1.7]		0.11	0.11	0.11	0.11	0.11	0.11	0.1	0.074	0.16
174	R	0.31	[2.6e-06,1.7]		0.12	0.12	0.12	0.12	0.11	0.11	0.093	0.047	0.17
175	K	0.31	[2.6e-06,1.7]		0.12	0.12	0.12	0.12	0.12	0.11	0.097	0.055	0.15
176	F	0.34	[2.6e-06,1.7]		0.11	0.11	0.11	0.11	0.11	0.11	0.099	0.065	0.16
177	P	0.37	[2.6e-06,1.7]		0.11	0.11	0.11	0.11	0.11	0.1	0.097	0.071	0.19
178	S	0.33	[2.6e-06,1.7]		0.11	0.11	0.11	0.11	0.11	0.1	0.09	0.045	0.19
179	T	0.33	[2.6e-06,1.7]		0.12	0.12	0.12	0.11	0.11	0.11	0.091	0.046	0.18
180	T	0.33	[2.6e-06,1.7]		0.12	0.12	0.12	0.11	0.11	0.11	0.091	0.047	0.18
181	T	1.1	[0.16,1.7]		9.2e-07	7.2e-05	0.00087	0.0049	0.018	0.052	0.13	0.27	0.53
182	P	0.36	[2.6e-06,1.7]		0.11	0.11	0.11	0.11	0.11	0.11	0.097	0.064	0.18
183	Q	0.34	[2.6e-06,1.7]		0.11	0.11	0.11	0.11	0.11	0.11	0.092	0.051	0.19
184	I	0.29	[2.6e-06,1.7]		0.12	0.12	0.12	0.12	0.12	0.11	0.09	0.039	0.16
185	V	0.34	[2.6e-06,1.7]		0.11	0.11	0.11	0.11	0.11	0.11	0.097	0.059	0.17
186	E	0.33	[2.6e-06,1.7]		0.12	0.12	0.12	0.12	0.11	0.11	0.098	0.061	0.15
187	H	0.33	[2.6e-06,1.7]		0.11	0.11	0.11	0.11	0.11	0.11	0.094	0.054	0.17
188	L	0.37	[2.6e-06,1.7]		0.11	0.11	0.11	0.11	0.11	0.1	0.097	0.069	0.18
189	A	1.1	[0.052,1.7]		1.7e-06	0.00013	0.0016	0.0089	0.033	0.094	0.22	0.45	0.19
190	G	0.36	[2.6e-06,1.7]		0.11	0.11	0.11	0.11	0.11	0.11	0.1	0.074	0.16
191	V	1	[0.052,1.7]		1.5e-06	0.00012	0.0014	0.0078	0.029	0.081	0.19	0.32	0.38
192	P	0.37	[2.6e-06,1.7]		0.11	0.11	0.11	0.11	0.11	0.1	0.097	0.071	0.19
193	L	0.37	[2.6e-06,1.7]		0.11	0.11	0.11	0.11	0.11	0.1	0.095	0.064	0.19
194	A	0.3	[2.6e-06,1.7]		0.12	0.12	0.12	0.12	0.12	0.11	0.091	0.042	0.16
195	Q	0.34	[2.6e-06,1.7]		0.11	0.11	0.11	0.11	0.11	0.11	0.092	0.051	0.19
196	I	0.29	[2.6e-06,1.7]		0.12	0.12	0.12	0.12	0.12	0.11	0.09	0.039	0.16
197	S	0.32	[2.6e-06,1.7]		0.12	0.12	0.12	0.12	0.11	0.11	0.09	0.042	0.18
198	A	0.33	[2.6e-06,1.7]		0.11	0.11	0.11	0.11	0.11	0.11	0.093	0.051	0.18
199	G	0.36	[2.6e-06,1.7]		0.11	0.11	0.11	0.11	0.11	0.11	0.1	0.074	0.16
200	E	0.32	[2.6e-06,1.7]		0.12	0.12	0.12	0.12	0.11	0.11	0.098	0.06	0.15
201	A	0.34	[2.6e-06,1.7]		0.11	0.11	0.11	0.11	0.11	0.11	0.093	0.052	0.18
202	H	0.33	[2.6e-06,1.7]		0.11	0.11	0.11	0.11	0.11	0.11	0.094	0.054	0.17
203	S	0.31	[2.6e-06,1.7]		0.12	0.12	0.12	0.12	0.11	0.11	0.091	0.042	0.17
204	M	0.28	[2.6e-06,1.7]		0.12	0.12	0.12	0.12	0.12	0.11	0.095	0.046	0.13
205	A	0.34	[2.6e-06,1.7]		0.11	0.11	0.11	0.11	0.11	0.11	0.093	0.053	0.18
206	L	0.37	[2.6e-06,1.7]		0.11	0.11	0.11	0.11	0.11	0.1	0.096	0.065	0.19
207	S	0.35	[2.6e-06,1.7]		0.11	0.11	0.11	0.11	0.11	0.1	0.092	0.053	0.19
208	M	0.28	[2.6e-06,1.7]		0.12	0.12	0.12	0.12	0.12	0.11	0.095	0.046	0.13
209	S	0.32	[2.6e-06,1.7]		0.12	0.12	0.12	0.12	0.11	0.11	0.09	0.042	0.18
210	G	0.36	[2.6e-06,1.7]		0.11	0.11	0.11	0.11	0.11	0.11	0.098	0.07	0.17
211	N	0.32	[2.6e-06,1.7]		0.12	0.12	0.12	0.12	0.11	0.11	0.095	0.052	0.16
212	I	1	[0.052,1.7]		1.4e-06	0.00011	0.0014	0.0075	0.028	0.079	0.18	0.33	0.37
213	Y	0.35	[2.6e-06,1.7]		0.11	0.11	0.11	0.11	0.11	0.11	0.099	0.067	0.16
214	S	0.33	[2.6e-06,1.7]		0.11	0.11	0.11	0.11	0.11	0.1	0.09	0.045	0.19
215	W	0.4	[2.6e-06,1.7]		0.11	0.11	0.11	0.11	0.1	0.1	0.099	0.082	0.19
216	G	0.36	[2.6e-06,1.7]		0.11	0.11	0.11	0.11	0.11	0.11	0.1	0.074	0.16
217	K	0.31	[2.6e-06,1.7]		0.12	0.12	0.12	0.12	0.12	0.11	0.097	0.055	0.15
218	N	0.29	[2.6e-06,1.7]		0.12	0.12	0.12	0.12	0.12	0.11	0.093	0.043	0.14
219	E	0.32	[2.6e-06,1.7]		0.12	0.12	0.12	0.12	0.11	0.11	0.098	0.06	0.15
220	C	1	[0.16,1.7]		4.2e-07	3.3e-05	0.00039	0.0022	0.0082	0.024	0.061	0.16	0.75
221	G	0.36	[2.6e-06,1.7]		0.11	0.11	0.11	0.11	0.11	0.11	0.1	0.074	0.16
222	Q	0.33	[2.6e-06,1.7]		0.11	0.11	0.11	0.11	0.11	0.11	0.092	0.05	0.18
223	L	0.37	[2.6e-06,1.7]		0.11	0.11	0.11	0.11	0.11	0.1	0.096	0.067	0.19
224	G	0.36	[2.6e-06,1.7]		0.11	0.11	0.11	0.11	0.11	0.11	0.098	0.07	0.17
225	L	0.37	[2.6e-06,1.7]		0.11	0.11	0.11	0.11	0.11	0.1	0.096	0.067	0.19
226	G	1	[0.16,1.7]		3.6e-07	2.8e-05	0.00034	0.0019	0.0072	0.021	0.054	0.15	0.77
227	H	0.33	[2.6e-06,1.7]		0.11	0.11	0.11	0.11	0.11	0.11	0.094	0.054	0.17
228	T	0.29	[2.6e-06,1.7]		0.12	0.12	0.12	0.12	0.12	0.11	0.088	0.036	0.17
229	E	0.33	[2.6e-06,1.7]		0.12	0.12	0.12	0.12	0.11	0.11	0.098	0.061	0.15
230	S	0.28	[2.6e-06,1.7]		0.12	0.12	0.12	0.12	0.12	0.11	0.087	0.032	0.16
231	K	0.31	[2.6e-06,1.7]		0.12	0.12	0.12	0.12	0.12	0.11	0.097	0.055	0.15
232	D	0.3	[2.6e-06,1.7]		0.12	0.12	0.12	0.12	0.12	0.11	0.098	0.055	0.14
233	D	1.1	[1,1.7]		5.5e-13	3.4e-09	4.9e-07	1.5e-05	0.00021	0.0019	0.013	0.11	0.88
234	P	0.35	[2.6e-06,1.7]		0.11	0.11	0.11	0.11	0.11	0.11	0.097	0.063	0.17
235	S	0.35	[2.6e-06,1.7]		0.11	0.11	0.11	0.11	0.11	0.1	0.092	0.053	0.19
236	L	0.34	[2.6e-06,1.7]		0.11	0.11	0.11	0.11	0.11	0.11	0.097	0.06	0.17
237	I	0.29	[2.6e-06,1.7]		0.12	0.12	0.12	0.12	0.12	0.11	0.09	0.039	0.16
238	E	0.32	[2.6e-06,1.7]		0.12	0.12	0.12	0.12	0.11	0.11	0.098	0.06	0.15
239	G	1.1	[0.052,1.7]		1.1e-06	8.8e-05	0.0011	0.0059	0.022	0.063	0.15	0.31	0.45
240	L	0.37	[2.6e-06,1.7]		0.11	0.11	0.11	0.11	0.11	0.1	0.096	0.067	0.19
241	D	0.33	[2.6e-06,1.7]		0.12	0.12	0.12	0.12	0.11	0.11	0.097	0.06	0.16
242	N	0.29	[2.6e-06,1.7]		0.12	0.12	0.12	0.12	0.12	0.11	0.093	0.043	0.14
243	Q	0.34	[2.6e-06,1.7]		0.11	0.11	0.11	0.11	0.11	0.11	0.092	0.051	0.19
244	K	1	[0.16,1.7]		3.2e-07	2.5e-05	0.0003	0.0017	0.0063	0.018	0.045	0.1	0.83
245	V	0.3	[2.6e-06,1.7]		0.12	0.12	0.12	0.12	0.12	0.11	0.09	0.039	0.16
246	E	0.32	[2.6e-06,1.7]		0.12	0.12	0.12	0.12	0.11	0.11	0.098	0.06	0.15
247	F	0.34	[2.6e-06,1.7]		0.11	0.11	0.11	0.11	0.11	0.11	0.099	0.065	0.16
248	V	1.1	[0.16,1.7]		9.3e-07	7.3e-05	0.00088	0.0049	0.018	0.054	0.14	0.36	0.42
249	A	0.31	[2.6e-06,1.7]		0.12	0.12	0.12	0.12	0.11	0.11	0.092	0.045	0.17
250	C	0.35	[2.6e-06,1.7]		0.11	0.11	0.11	0.11	0.11	0.11	0.099	0.069	0.17
251	G	0.33	[2.6e-06,1.7]		0.12	0.12	0.12	0.11	0.11	0.11	0.098	0.062	0.16
252	G	0.36	[2.6e-06,1.7]		0.11	0.11	0.11	0.11	0.11	0.11	0.098	0.07	0.17
253	S	0.32	[2.6e-06,1.7]		0.12	0.12	0.12	0.12	0.11	0.11	0.09	0.042	0.18
254	H	0.33	[2.6e-06,1.7]		0.11	0.11	0.11	0.11	0.11	0.11	0.094	0.054	0.17
255	S	0.99	[0.052,1.7]		1.9e-06	0.00015	0.0018	0.0098	0.036	0.1	0.23	0.35	0.27
256	A	0.34	[2.6e-06,1.7]		0.11	0.11	0.11	0.11	0.11	0.11	0.093	0.053	0.18
257	L	0.37	[2.6e-06,1.7]		0.11	0.11	0.11	0.11	0.11	0.1	0.096	0.067	0.19
258	L	0.37	[2.6e-06,1.7]		0.11	0.11	0.11	0.11	0.11	0.1	0.097	0.069	0.18
259	T	0.32	[2.6e-06,1.7]		0.12	0.12	0.12	0.12	0.11	0.11	0.093	0.048	0.17
260	Q	0.34	[2.6e-06,1.7]		0.11	0.11	0.11	0.11	0.11	0.11	0.092	0.051	0.19
261	D	0.3	[2.6e-06,1.7]		0.12	0.12	0.12	0.12	0.12	0.11	0.098	0.055	0.14
262	G	0.36	[2.6e-06,1.7]		0.11	0.11	0.11	0.11	0.11	0.11	0.1	0.075	0.16
263	L	0.37	[2.6e-06,1.7]		0.11	0.11	0.11	0.11	0.11	0.1	0.096	0.067	0.19
264	L	0.38	[2.6e-06,1.7]		0.11	0.11	0.11	0.11	0.11	0.1	0.096	0.067	0.19
265	F	0.34	[2.6e-06,1.7]		0.11	0.11	0.11	0.11	0.11	0.11	0.099	0.065	0.16
266	T	0.29	[2.6e-06,1.7]		0.12	0.12	0.12	0.12	0.12	0.11	0.088	0.036	0.17
267	F	0.34	[2.6e-06,1.7]		0.11	0.11	0.11	0.11	0.11	0.11	0.099	0.066	0.16
268	G	0.33	[2.6e-06,1.7]		0.12	0.12	0.12	0.11	0.11	0.11	0.098	0.062	0.16
269	A	0.3	[2.6e-06,1.7]		0.12	0.12	0.12	0.12	0.12	0.11	0.091	0.042	0.16
270	G	0.36	[2.6e-06,1.7]		0.11	0.11	0.11	0.11	0.11	0.11	0.1	0.074	0.16
271	K	0.31	[2.6e-06,1.7]		0.12	0.12	0.12	0.12	0.12	0.11	0.097	0.055	0.15
272	H	0.31	[2.6e-06,1.7]		0.12	0.12	0.12	0.12	0.12	0.11	0.093	0.046	0.16
273	G	0.36	[2.6e-06,1.7]		0.11	0.11	0.11	0.11	0.11	0.11	0.1	0.075	0.16
274	Q	0.33	[2.6e-06,1.7]		0.11	0.11	0.11	0.11	0.11	0.11	0.092	0.05	0.18
275	L	0.34	[2.6e-06,1.7]		0.11	0.11	0.11	0.11	0.11	0.11	0.097	0.06	0.17
276	G	0.33	[2.6e-06,1.7]		0.12	0.12	0.12	0.11	0.11	0.11	0.098	0.062	0.16
277	H	0.32	[2.6e-06,1.7]		0.12	0.12	0.12	0.12	0.11	0.11	0.093	0.049	0.17
278	N	0.29	[2.6e-06,1.7]		0.12	0.12	0.12	0.12	0.12	0.11	0.093	0.043	0.14
279	S	0.33	[2.6e-06,1.7]		0.11	0.11	0.11	0.11	0.11	0.1	0.09	0.045	0.19
280	T	0.32	[2.6e-06,1.7]		0.12	0.12	0.12	0.12	0.11	0.11	0.093	0.048	0.17
281	Q	0.34	[2.6e-06,1.7]		0.11	0.11	0.11	0.11	0.11	0.11	0.092	0.051	0.19
282	N	0.29	[2.6e-06,1.7]		0.12	0.12	0.12	0.12	0.12	0.11	0.093	0.043	0.14
283	E	0.33	[2.6e-06,1.7]		0.12	0.12	0.12	0.12	0.11	0.11	0.098	0.061	0.15
284	L	0.37	[2.6e-06,1.7]		0.11	0.11	0.11	0.11	0.11	0.1	0.096	0.067	0.19
285	R	0.31	[2.6e-06,1.7]		0.12	0.12	0.12	0.12	0.12	0.11	0.092	0.044	0.17
286	P	0.37	[2.6e-06,1.7]		0.11	0.11	0.11	0.11	0.11	0.1	0.097	0.071	0.19
287	C	0.35	[2.6e-06,1.7]		0.11	0.11	0.11	0.11	0.11	0.11	0.099	0.069	0.17
288	L	0.37	[2.6e-06,1.7]		0.11	0.11	0.11	0.11	0.11	0.1	0.095	0.064	0.19
289	V	0.34	[2.6e-06,1.7]		0.11	0.11	0.11	0.11	0.11	0.11	0.097	0.059	0.17
290	A	0.3	[2.6e-06,1.7]		0.12	0.12	0.12	0.12	0.12	0.11	0.091	0.042	0.16
291	E	0.33	[2.6e-06,1.7]		0.12	0.12	0.12	0.12	0.11	0.11	0.098	0.061	0.15
292	L	0.34	[2.6e-06,1.7]		0.11	0.11	0.11	0.11	0.11	0.11	0.097	0.06	0.17
293	V	1	[0.16,1.7]		7.8e-07	6.1e-05	0.00074	0.0041	0.015	0.043	0.1	0.18	0.66
294	G	1.1	[0.16,1.7]		3.4e-07	2.6e-05	0.00032	0.0018	0.0067	0.02	0.052	0.15	0.77
295	Y	1	[0.16,1.7]		4.4e-07	3.4e-05	0.00041	0.0023	0.0085	0.024	0.059	0.12	0.79
296	R	0.31	[2.6e-06,1.7]		0.12	0.12	0.12	0.12	0.12	0.11	0.092	0.044	0.17
297	V	0.34	[2.6e-06,1.7]		0.11	0.11	0.11	0.11	0.11	0.11	0.097	0.059	0.17
298	T	0.29	[2.6e-06,1.7]		0.12	0.12	0.12	0.12	0.12	0.11	0.088	0.036	0.17
299	Q	0.34	[2.6e-06,1.7]		0.11	0.11	0.11	0.11	0.11	0.11	0.092	0.051	0.19
300	I	0.27	[2.6e-06,1.7]		0.12	0.12	0.12	0.12	0.12	0.11	0.09	0.036	0.15
301	A	0.31	[2.6e-06,1.7]		0.12	0.12	0.12	0.12	0.12	0.11	0.091	0.043	0.17
302	C	0.35	[2.6e-06,1.7]		0.11	0.11	0.11	0.11	0.11	0.11	0.099	0.069	0.17
303	G	0.36	[2.6e-06,1.7]		0.11	0.11	0.11	0.11	0.11	0.11	0.1	0.074	0.16
304	R	0.31	[2.6e-06,1.7]		0.12	0.12	0.12	0.12	0.11	0.11	0.093	0.047	0.17
305	W	0.4	[2.6e-06,1.7]		0.11	0.11	0.11	0.11	0.1	0.1	0.099	0.082	0.19
306	H	0.33	[2.6e-06,1.7]		0.11	0.11	0.11	0.11	0.11	0.11	0.094	0.054	0.17
307	T	0.32	[2.6e-06,1.7]		0.12	0.12	0.12	0.12	0.11	0.11	0.093	0.048	0.17
308	L	0.34	[2.6e-06,1.7]		0.11	0.11	0.11	0.11	0.11	0.11	0.097	0.06	0.17
309	A	0.34	[2.6e-06,1.7]		0.11	0.11	0.11	0.11	0.11	0.11	0.093	0.053	0.18
310	Y	0.35	[2.6e-06,1.7]		0.11	0.11	0.11	0.11	0.11	0.11	0.099	0.067	0.16
311	V	0.3	[2.6e-06,1.7]		0.12	0.12	0.12	0.12	0.12	0.11	0.09	0.039	0.16
312	S	0.32	[2.6e-06,1.7]		0.12	0.12	0.12	0.12	0.11	0.11	0.09	0.042	0.18
313	D	0.3	[2.6e-06,1.7]		0.12	0.12	0.12	0.12	0.12	0.11	0.098	0.055	0.14
314	L	0.37	[2.6e-06,1.7]		0.11	0.11	0.11	0.11	0.11	0.1	0.095	0.064	0.19
315	G	0.36	[2.6e-06,1.7]		0.11	0.11	0.11	0.11	0.11	0.11	0.1	0.074	0.16
316	K	0.32	[2.6e-06,1.7]		0.12	0.12	0.12	0.12	0.11	0.11	0.097	0.057	0.16
317	V	0.33	[2.6e-06,1.7]		0.12	0.12	0.11	0.11	0.11	0.11	0.092	0.05	0.18
318	F	0.34	[2.6e-06,1.7]		0.11	0.11	0.11	0.11	0.11	0.11	0.099	0.065	0.16
319	S	0.35	[2.6e-06,1.7]		0.11	0.11	0.11	0.11	0.11	0.1	0.092	0.053	0.19
320	F	0.34	[2.6e-06,1.7]		0.11	0.11	0.11	0.11	0.11	0.11	0.099	0.065	0.16
321	G	0.33	[2.6e-06,1.7]		0.12	0.12	0.12	0.11	0.11	0.11	0.098	0.062	0.16
322	S	0.32	[2.6e-06,1.7]		0.12	0.12	0.12	0.12	0.11	0.11	0.09	0.042	0.18
323	G	0.36	[2.6e-06,1.7]		0.11	0.11	0.11	0.11	0.11	0.11	0.1	0.074	0.16
324	K	0.31	[2.6e-06,1.7]		0.12	0.12	0.12	0.12	0.12	0.11	0.097	0.055	0.15
325	D	1.1	[0.052,1.7]		1.1e-06	8.8e-05	0.0011	0.0059	0.022	0.064	0.16	0.38	0.37
326	G	0.36	[2.6e-06,1.7]		0.11	0.11	0.11	0.11	0.11	0.11	0.1	0.074	0.16
327	Q	0.33	[2.6e-06,1.7]		0.11	0.11	0.11	0.11	0.11	0.11	0.092	0.05	0.18
328	L	0.37	[2.6e-06,1.7]		0.11	0.11	0.11	0.11	0.11	0.1	0.096	0.067	0.19
329	G	0.36	[2.6e-06,1.7]		0.11	0.11	0.11	0.11	0.11	0.11	0.1	0.074	0.16
330	N	0.3	[2.6e-06,1.7]		0.12	0.12	0.12	0.12	0.12	0.11	0.094	0.046	0.15
331	G	0.33	[2.6e-06,1.7]		0.12	0.12	0.12	0.11	0.11	0.11	0.098	0.062	0.16
332	G	0.36	[2.6e-06,1.7]		0.11	0.11	0.11	0.11	0.11	0.11	0.1	0.074	0.16
333	T	0.32	[2.6e-06,1.7]		0.12	0.12	0.12	0.12	0.11	0.11	0.093	0.048	0.17
334	R	1.1	[0.16,1.7]		7.3e-07	5.7e-05	0.00069	0.0038	0.014	0.042	0.1	0.26	0.58
335	D	0.33	[2.6e-06,1.7]		0.12	0.12	0.12	0.12	0.11	0.11	0.097	0.06	0.16
336	Q	0.34	[2.6e-06,1.7]		0.11	0.11	0.11	0.11	0.11	0.11	0.092	0.051	0.19
337	L	0.37	[2.6e-06,1.7]		0.11	0.11	0.11	0.11	0.11	0.1	0.096	0.067	0.19
338	M	1	[0.16,1.7]		7.4e-07	5.8e-05	0.0007	0.0039	0.014	0.04	0.092	0.15	0.7
339	P	0.36	[2.6e-06,1.7]		0.11	0.11	0.11	0.11	0.11	0.11	0.097	0.066	0.18
340	L	0.34	[2.6e-06,1.7]		0.11	0.11	0.11	0.11	0.11	0.11	0.097	0.06	0.17
341	P	0.36	[2.6e-06,1.7]		0.11	0.11	0.11	0.11	0.11	0.11	0.097	0.066	0.18
342	V	1.1	[0.16,1.7]		7.9e-07	6.2e-05	0.00075	0.0042	0.015	0.045	0.11	0.25	0.57
343	K	0.31	[2.6e-06,1.7]		0.12	0.12	0.12	0.12	0.12	0.11	0.097	0.055	0.15
344	V	0.3	[2.6e-06,1.7]		0.12	0.12	0.12	0.12	0.12	0.11	0.09	0.04	0.17
345	S	0.33	[2.6e-06,1.7]		0.11	0.11	0.11	0.11	0.11	0.1	0.09	0.045	0.19
346	S	0.33	[2.6e-06,1.7]		0.11	0.11	0.11	0.11	0.11	0.1	0.09	0.045	0.19
347	S	1	[0.052,1.7]		1.3e-06	0.0001	0.0012	0.0068	0.025	0.07	0.16	0.25	0.48
348	E	0.32	[2.6e-06,1.7]		0.12	0.12	0.12	0.12	0.11	0.11	0.098	0.06	0.15
349	E	1.1	[0.052,1.7]		1.1e-06	8.7e-05	0.001	0.0059	0.022	0.063	0.16	0.38	0.37
350	L	0.37	[2.6e-06,1.7]		0.11	0.11	0.11	0.11	0.11	0.1	0.097	0.069	0.18
351	K	0.31	[2.6e-06,1.7]		0.12	0.12	0.12	0.12	0.12	0.11	0.097	0.055	0.15
352	L	1.1	[0.16,1.7]		5.9e-07	4.6e-05	0.00056	0.0031	0.012	0.034	0.086	0.21	0.65
353	E	0.32	[2.6e-06,1.7]		0.12	0.12	0.12	0.12	0.11	0.11	0.098	0.06	0.15
354	S	1	[0.052,1.7]		1.6e-06	0.00013	0.0016	0.0086	0.032	0.091	0.21	0.4	0.26
355	H	0.31	[2.6e-06,1.7]		0.12	0.12	0.12	0.12	0.12	0.11	0.093	0.046	0.16
356	T	0.33	[2.6e-06,1.7]		0.12	0.12	0.12	0.11	0.11	0.11	0.091	0.047	0.18
357	S	0.33	[2.6e-06,1.7]		0.11	0.11	0.11	0.11	0.11	0.1	0.09	0.045	0.19
358	E	0.32	[2.6e-06,1.7]		0.12	0.12	0.12	0.12	0.11	0.11	0.098	0.06	0.15
359	K	0.32	[2.6e-06,1.7]		0.12	0.12	0.12	0.12	0.11	0.11	0.097	0.057	0.16
360	E	0.33	[2.6e-06,1.7]		0.12	0.12	0.12	0.12	0.11	0.11	0.098	0.061	0.15
361	L	0.37	[2.6e-06,1.7]		0.11	0.11	0.11	0.11	0.11	0.1	0.096	0.068	0.19
362	I	0.27	[2.6e-06,1.7]		0.12	0.12	0.12	0.12	0.12	0.11	0.09	0.036	0.15
363	M	0.28	[2.6e-06,1.7]		0.12	0.12	0.12	0.12	0.12	0.11	0.095	0.046	0.13
364	I	0.29	[2.6e-06,1.7]		0.12	0.12	0.12	0.12	0.12	0.11	0.09	0.039	0.16
365	A	0.3	[2.6e-06,1.7]		0.12	0.12	0.12	0.12	0.12	0.11	0.091	0.042	0.16
366	G	0.36	[2.6e-06,1.7]		0.11	0.11	0.11	0.11	0.11	0.11	0.1	0.074	0.16
367	G	1	[0.16,1.7]		3.5e-07	2.7e-05	0.00033	0.0018	0.0068	0.02	0.052	0.14	0.77
368	N	0.29	[2.6e-06,1.7]		0.12	0.12	0.12	0.12	0.12	0.11	0.093	0.043	0.14
369	Q	0.33	[2.6e-06,1.7]		0.11	0.11	0.11	0.11	0.11	0.11	0.092	0.05	0.18
370	S	0.31	[2.6e-06,1.7]		0.12	0.12	0.12	0.12	0.11	0.11	0.091	0.042	0.17
371	I	0.29	[2.6e-06,1.7]		0.12	0.12	0.12	0.12	0.12	0.11	0.09	0.039	0.16
372	L	0.37	[2.6e-06,1.7]		0.11	0.11	0.11	0.11	0.11	0.1	0.095	0.064	0.19
373	L	0.37	[2.6e-06,1.7]		0.11	0.11	0.11	0.11	0.11	0.1	0.097	0.069	0.18
374	W	0.4	[2.6e-06,1.7]		0.11	0.11	0.11	0.11	0.1	0.1	0.099	0.082	0.19
375	I	0.27	[2.6e-06,1.7]		0.12	0.12	0.12	0.12	0.12	0.11	0.09	0.036	0.15
376	K	0.32	[2.6e-06,1.7]		0.12	0.12	0.12	0.12	0.11	0.11	0.097	0.057	0.16
377	K	0.31	[2.6e-06,1.7]		0.12	0.12	0.12	0.12	0.12	0.11	0.097	0.055	0.15
378	E	0.33	[2.6e-06,1.7]		0.12	0.12	0.12	0.12	0.11	0.11	0.098	0.061	0.15
379	N	0.29	[2.6e-06,1.7]		0.12	0.12	0.12	0.12	0.12	0.11	0.093	0.043	0.14
380	S	0.34	[2.6e-06,1.7]		0.11	0.11	0.11	0.11	0.11	0.11	0.091	0.048	0.19
381	Y	0.35	[2.6e-06,1.7]		0.11	0.11	0.11	0.11	0.11	0.11	0.099	0.067	0.16
382	V	0.3	[2.6e-06,1.7]		0.12	0.12	0.12	0.12	0.12	0.11	0.09	0.039	0.16
383	N	0.29	[2.6e-06,1.7]		0.12	0.12	0.12	0.12	0.12	0.11	0.093	0.043	0.14
384	L	0.37	[2.6e-06,1.7]		0.11	0.11	0.11	0.11	0.11	0.1	0.096	0.067	0.19
385	K	1.1	[0.052,1.7]		1.2e-06	9.2e-05	0.0011	0.0062	0.023	0.067	0.16	0.36	0.38
386	R	0.31	[2.6e-06,1.7]		0.12	0.12	0.12	0.12	0.11	0.11	0.093	0.047	0.17
387	T	0.32	[2.6e-06,1.7]		0.12	0.12	0.12	0.12	0.11	0.11	0.093	0.048	0.17
388	I	0.29	[2.6e-06,1.7]		0.12	0.12	0.12	0.12	0.12	0.11	0.09	0.039	0.16
389	P	1.4	[0.44,1.7]		7.1e-08	5.6e-06	6.9e-05	0.00043	0.0021	0.011	0.058	0.56	0.37
390	T	0.32	[2.6e-06,1.7]		0.12	0.12	0.12	0.12	0.11	0.11	0.093	0.047	0.17
391	L	0.37	[2.6e-06,1.7]		0.11	0.11	0.11	0.11	0.11	0.1	0.096	0.067	0.19
392	N	0.29	[2.6e-06,1.7]		0.12	0.12	0.12	0.12	0.12	0.11	0.093	0.043	0.14
393	E	0.32	[2.6e-06,1.7]		0.12	0.12	0.12	0.12	0.11	0.11	0.098	0.06	0.15
394	G	0.36	[2.6e-06,1.7]		0.11	0.11	0.11	0.11	0.11	0.11	0.1	0.075	0.16
395	T	0.29	[2.6e-06,1.7]		0.12	0.12	0.12	0.12	0.12	0.11	0.088	0.036	0.17
396	V	1.1	[0.052,1.7]		1.3e-06	0.0001	0.0012	0.0069	0.025	0.073	0.17	0.35	0.37
397	K	1.1	[0.052,1.7]		1.2e-06	9e-05	0.0011	0.0061	0.023	0.065	0.16	0.38	0.36
398	R	0.31	[2.6e-06,1.7]		0.12	0.12	0.12	0.12	0.12	0.11	0.092	0.044	0.17
399	W	0.4	[2.6e-06,1.7]		0.11	0.11	0.11	0.11	0.1	0.1	0.099	0.082	0.19
400	I	0.29	[2.6e-06,1.7]		0.12	0.12	0.12	0.12	0.12	0.11	0.09	0.039	0.16
401	A	0.3	[2.6e-06,1.7]		0.12	0.12	0.12	0.12	0.12	0.11	0.091	0.042	0.16
402	D	0.3	[2.6e-06,1.7]		0.12	0.12	0.12	0.12	0.12	0.11	0.098	0.055	0.14
403	V	0.34	[2.6e-06,1.7]		0.11	0.11	0.11	0.11	0.11	0.11	0.097	0.059	0.17
404	E	0.33	[2.6e-06,1.7]		0.12	0.12	0.12	0.12	0.11	0.11	0.098	0.061	0.15
405	T	0.29	[2.6e-06,1.7]		0.12	0.12	0.12	0.12	0.12	0.11	0.088	0.036	0.17
406	K	0.31	[2.6e-06,1.7]		0.12	0.12	0.12	0.12	0.12	0.11	0.097	0.055	0.15
407	R	0.37	[2.6e-06,1.7]		0.11	0.11	0.11	0.11	0.11	0.11	0.097	0.068	0.18
408	W	0.4	[2.6e-06,1.7]		0.11	0.11	0.11	0.11	0.1	0.1	0.099	0.082	0.19
409	Q	1.1	[0.16,1.7]		9.5e-07	7.4e-05	0.0009	0.005	0.019	0.053	0.13	0.28	0.51
410	S	0.31	[2.6e-06,1.7]		0.12	0.12	0.12	0.12	0.11	0.11	0.091	0.042	0.17
411	T	0.32	[2.6e-06,1.7]		0.12	0.12	0.12	0.12	0.11	0.11	0.092	0.048	0.17
412	K	0.31	[2.6e-06,1.7]		0.12	0.12	0.12	0.12	0.12	0.11	0.097	0.055	0.15
413	R	0.31	[2.6e-06,1.7]		0.12	0.12	0.12	0.12	0.11	0.11	0.093	0.047	0.17
414	E	0.32	[2.6e-06,1.7]		0.12	0.12	0.12	0.12	0.11	0.11	0.098	0.06	0.15
415	I	0.33	[2.6e-06,1.7]		0.12	0.12	0.12	0.12	0.11	0.11	0.093	0.05	0.17
416	Q	0.33	[2.6e-06,1.7]		0.11	0.11	0.11	0.11	0.11	0.11	0.092	0.05	0.18
417	E	0.33	[2.6e-06,1.7]		0.12	0.12	0.12	0.12	0.11	0.11	0.098	0.061	0.15
418	I	0.27	[2.6e-06,1.7]		0.12	0.12	0.12	0.12	0.12	0.11	0.09	0.036	0.15
419	F	0.34	[2.6e-06,1.7]		0.11	0.11	0.11	0.11	0.11	0.11	0.099	0.065	0.16
420	S	0.33	[2.6e-06,1.7]		0.11	0.11	0.11	0.11	0.11	0.1	0.09	0.045	0.19
421	S	0.32	[2.6e-06,1.7]		0.12	0.12	0.12	0.12	0.11	0.11	0.09	0.042	0.18
422	P	0.35	[2.6e-06,1.7]		0.11	0.11	0.11	0.11	0.11	0.11	0.097	0.063	0.17
423	A	0.3	[2.6e-06,1.7]		0.12	0.12	0.12	0.12	0.12	0.11	0.091	0.042	0.16
424	C	0.35	[2.6e-06,1.7]		0.11	0.11	0.11	0.11	0.11	0.11	0.099	0.069	0.17
425	L	0.37	[2.6e-06,1.7]		0.11	0.11	0.11	0.11	0.11	0.1	0.096	0.067	0.19
426	T	1	[0.052,1.7]		1.7e-06	0.00013	0.0016	0.009	0.033	0.094	0.22	0.38	0.26
427	G	0.36	[2.6e-06,1.7]		0.11	0.11	0.11	0.11	0.11	0.11	0.1	0.074	0.16
428	S	0.99	[0.052,1.7]		1.2e-06	9.2e-05	0.0011	0.0062	0.023	0.063	0.14	0.21	0.55
429	F	0.34	[2.6e-06,1.7]		0.11	0.11	0.11	0.11	0.11	0.11	0.099	0.065	0.16
430	L	0.37	[2.6e-06,1.7]		0.11	0.11	0.11	0.11	0.11	0.1	0.096	0.065	0.19
431	R	0.31	[2.6e-06,1.7]		0.12	0.12	0.12	0.12	0.11	0.11	0.093	0.047	0.17
432	K	0.31	[2.6e-06,1.7]		0.12	0.12	0.12	0.12	0.12	0.11	0.097	0.055	0.15
433	R	0.31	[2.6e-06,1.7]		0.12	0.12	0.12	0.12	0.12	0.11	0.092	0.044	0.17
434	R	1	[0.052,1.7]		1.3e-06	0.0001	0.0012	0.0068	0.025	0.071	0.17	0.31	0.41
435	T	1.1	[0.052,1.7]		2e-06	0.00015	0.0019	0.01	0.038	0.11	0.26	0.47	0.11
436	T	1.5	[0.44,1.7]		3.8e-12	2.3e-08	3.4e-06	0.00011	0.0015	0.013	0.091	0.79	0.1
437	E	1	[0.16,1.7]		3.1e-07	2.5e-05	0.0003	0.0017	0.0062	0.018	0.046	0.12	0.81
438	M	0.3	[2.6e-06,1.7]		0.12	0.12	0.12	0.12	0.12	0.11	0.096	0.05	0.14
439	M	1.1	[0.052,1.7]		1.4e-06	0.00011	0.0013	0.0073	0.027	0.078	0.19	0.42	0.28
440	P	0.36	[2.6e-06,1.7]		0.11	0.11	0.11	0.11	0.11	0.11	0.097	0.066	0.18
441	V	0.31	[2.6e-06,1.7]		0.12	0.12	0.12	0.12	0.11	0.11	0.091	0.044	0.17
442	Y	1.1	[0.052,1.7]		1.1e-06	8.6e-05	0.001	0.0058	0.022	0.063	0.16	0.44	0.3
443	L	1.6	[0.44,1]		6.6e-11	2.6e-08	3.2e-06	9.9e-05	0.0014	0.012	0.087	0.89	0.012
444	D	1.2	[0.052,1]		1.8e-06	0.00014	0.0017	0.0092	0.034	0.1	0.25	0.6	0.0012
445	L	0.53	[2.6e-06,1.7]		0.087	0.087	0.087	0.087	0.086	0.083	0.08	0.096	0.31
446	N	1	[0.052,1.7]		1.3e-06	9.8e-05	0.0012	0.0066	0.024	0.069	0.16	0.28	0.46
447	K	1.2	[0.052,1]		1.7e-06	0.00014	0.0016	0.0092	0.034	0.099	0.25	0.61	0.0024
448	A	1.1	[0.052,1.7]		1.1e-06	8.5e-05	0.001	0.0057	0.021	0.061	0.15	0.32	0.44
449	R	0.31	[2.6e-06,1.7]		0.12	0.12	0.12	0.12	0.12	0.11	0.092	0.045	0.17
450	N	1.4	[0.44,1.7]		3.3e-12	2e-08	3e-06	9.3e-05	0.0013	0.011	0.078	0.69	0.22
451	I	1.1	[0.16,1.7]		5.6e-07	4.4e-05	0.00053	0.003	0.011	0.033	0.085	0.24	0.63
452	F	1.2	[0.052,1.7]		1.2e-06	9.1e-05	0.0011	0.0061	0.023	0.069	0.19	0.6	0.11
453	K	1.2	[0.052,1]		1.8e-06	0.00014	0.0017	0.0093	0.035	0.1	0.25	0.6	0.0027
454	E	1.2	[0.052,1]		1.6e-06	0.00013	0.0015	0.0086	0.032	0.094	0.24	0.62	0.0098
455	L	1.2	[0.052,1]		1.5e-06	0.00012	0.0014	0.008	0.03	0.088	0.23	0.64	0.0087
456	T	1.5	[0.44,1.7]		3.6e-12	2.2e-08	3.2e-06	0.0001	0.0014	0.012	0.085	0.75	0.16
457	Q	1.1	[0.16,1.7]		9.3e-07	7.3e-05	0.00088	0.0049	0.018	0.052	0.13	0.27	0.53
458	K	1.2	[0.052,1]		1.6e-06	0.00013	0.0015	0.0086	0.032	0.094	0.24	0.61	0.011
459	D	1.1	[0.052,1.7]		1.1e-06	8.6e-05	0.001	0.0058	0.021	0.062	0.16	0.37	0.38
460	W	0.4	[2.6e-06,1.7]		0.1	0.1	0.1	0.1	0.1	0.1	0.099	0.084	0.19
461	I	0.3	[2.6e-06,1.7]		0.12	0.12	0.12	0.12	0.12	0.11	0.092	0.044	0.16
462	T	0.31	[2.6e-06,1.7]		0.12	0.12	0.12	0.12	0.12	0.11	0.09	0.04	0.17
463	N	0.33	[2.6e-06,1.7]		0.12	0.12	0.12	0.11	0.11	0.11	0.096	0.056	0.17
464	M	1	[0.16,1.7]		7e-07	5.5e-05	0.00066	0.0037	0.014	0.039	0.093	0.19	0.66
465	I	1	[0.052,1.7]		1.5e-06	0.00012	0.0015	0.0081	0.03	0.084	0.19	0.32	0.36
466	T	0.33	[2.6e-06,1.7]		0.12	0.12	0.12	0.11	0.11	0.11	0.091	0.046	0.18
467	T	0.33	[2.6e-06,1.7]		0.12	0.12	0.12	0.11	0.11	0.11	0.091	0.047	0.18
468	C	0.38	[2.6e-06,1.7]		0.11	0.11	0.11	0.11	0.11	0.1	0.098	0.075	0.18
469	L	0.37	[2.6e-06,1.7]		0.11	0.11	0.11	0.11	0.11	0.1	0.097	0.069	0.18
470	K	0.31	[2.6e-06,1.7]		0.12	0.12	0.12	0.12	0.12	0.11	0.097	0.055	0.15
471	D	0.3	[2.6e-06,1.7]		0.12	0.12	0.12	0.12	0.12	0.11	0.098	0.055	0.14
472	N	0.29	[2.6e-06,1.7]		0.12	0.12	0.12	0.12	0.12	0.11	0.093	0.043	0.14
473	L	0.37	[2.6e-06,1.7]		0.11	0.11	0.11	0.11	0.11	0.1	0.096	0.067	0.19
474	L	0.37	[2.6e-06,1.7]		0.11	0.11	0.11	0.11	0.11	0.1	0.097	0.069	0.18
475	K	0.31	[2.6e-06,1.7]		0.12	0.12	0.12	0.12	0.12	0.11	0.097	0.055	0.15
476	R	0.31	[2.6e-06,1.7]		0.12	0.12	0.12	0.12	0.12	0.11	0.092	0.044	0.17
477	L	0.34	[2.6e-06,1.7]		0.11	0.11	0.11	0.11	0.11	0.11	0.097	0.06	0.17
478	P	0.35	[2.6e-06,1.7]		0.11	0.11	0.11	0.11	0.11	0.11	0.097	0.063	0.18
479	F	0.34	[2.6e-06,1.7]		0.11	0.11	0.11	0.11	0.11	0.11	0.099	0.065	0.16
480	H	1	[0.052,1.7]		1.1e-06	8.5e-05	0.001	0.0057	0.021	0.061	0.14	0.28	0.48
481	S	0.32	[2.6e-06,1.7]		0.12	0.12	0.12	0.12	0.11	0.11	0.09	0.042	0.18
482	P	0.35	[2.6e-06,1.7]		0.11	0.11	0.11	0.11	0.11	0.11	0.097	0.063	0.18
483	P	1.2	[0.44,1.7]		1.4e-12	8.3e-09	1.2e-06	3.8e-05	0.00053	0.0048	0.034	0.37	0.59
484	Q	0.33	[2.6e-06,1.7]		0.11	0.11	0.11	0.11	0.11	0.11	0.092	0.05	0.18
485	E	0.32	[2.6e-06,1.7]		0.12	0.12	0.12	0.12	0.11	0.11	0.098	0.06	0.15
486	A	0.3	[2.6e-06,1.7]		0.12	0.12	0.12	0.12	0.12	0.11	0.091	0.042	0.16
487	L	0.37	[2.6e-06,1.7]		0.11	0.11	0.11	0.11	0.11	0.1	0.096	0.065	0.19
488	E	0.32	[2.6e-06,1.7]		0.12	0.12	0.12	0.12	0.11	0.11	0.098	0.06	0.15
489	I	1	[0.052,1.7]		1.4e-06	0.00011	0.0013	0.0075	0.027	0.078	0.18	0.33	0.37
490	F	0.36	[2.6e-06,1.7]		0.11	0.11	0.11	0.11	0.11	0.11	0.099	0.072	0.17
491	F	0.36	[2.6e-06,1.7]		0.11	0.11	0.11	0.11	0.11	0.11	0.099	0.072	0.17
492	L	0.34	[2.6e-06,1.7]		0.11	0.11	0.11	0.11	0.11	0.11	0.097	0.06	0.17
493	L	0.37	[2.6e-06,1.7]		0.11	0.11	0.11	0.11	0.11	0.1	0.097	0.069	0.18
494	P	0.35	[2.6e-06,1.7]		0.11	0.11	0.11	0.11	0.11	0.11	0.097	0.063	0.18
495	E	0.32	[2.6e-06,1.7]		0.12	0.12	0.12	0.12	0.11	0.11	0.098	0.06	0.15
496	C	0.35	[2.6e-06,1.7]		0.11	0.11	0.11	0.11	0.11	0.11	0.099	0.069	0.17
497	P	0.35	[2.6e-06,1.7]		0.11	0.11	0.11	0.11	0.11	0.11	0.097	0.063	0.17
498	M	1.1	[0.16,1.7]		7.4e-07	5.8e-05	0.0007	0.0039	0.014	0.042	0.11	0.25	0.58
499	M	0.28	[2.6e-06,1.7]		0.12	0.12	0.12	0.12	0.12	0.11	0.095	0.046	0.13
500	H	0.31	[2.6e-06,1.7]		0.12	0.12	0.12	0.12	0.12	0.11	0.093	0.046	0.16
501	I	1.2	[0.44,1.7]		1.8e-12	1.1e-08	1.6e-06	4.9e-05	0.00069	0.006	0.041	0.36	0.59
502	S	0.32	[2.6e-06,1.7]		0.12	0.12	0.12	0.12	0.11	0.11	0.09	0.045	0.18
503	N	0.32	[2.6e-06,1.7]		0.12	0.12	0.12	0.12	0.11	0.11	0.095	0.052	0.16
504	N	0.32	[2.6e-06,1.7]		0.12	0.12	0.12	0.12	0.11	0.11	0.095	0.052	0.16
505	W	0.4	[2.6e-06,1.7]		0.11	0.11	0.11	0.11	0.1	0.1	0.099	0.082	0.19
506	E	0.33	[2.6e-06,1.7]		0.12	0.12	0.12	0.12	0.11	0.11	0.098	0.061	0.15
507	S	0.31	[2.6e-06,1.7]		0.12	0.12	0.12	0.12	0.11	0.11	0.091	0.042	0.17
508	L	1.1	[0.052,1.7]		1.2e-06	9.2e-05	0.0011	0.0062	0.023	0.067	0.17	0.38	0.35
509	V	0.33	[2.6e-06,1.7]		0.11	0.11	0.11	0.11	0.11	0.11	0.096	0.058	0.17
510	V	0.3	[2.6e-06,1.7]		0.12	0.12	0.12	0.12	0.12	0.11	0.09	0.039	0.16
511	P	1.1	[0.052,1.7]		1e-06	7.9e-05	0.00096	0.0054	0.02	0.058	0.15	0.36	0.41
512	F	0.34	[2.6e-06,1.7]		0.11	0.11	0.11	0.11	0.11	0.11	0.099	0.065	0.16
513	A	0.31	[2.6e-06,1.7]		0.12	0.12	0.12	0.12	0.12	0.11	0.091	0.043	0.17
514	K	0.32	[2.6e-06,1.7]		0.12	0.12	0.12	0.12	0.11	0.11	0.097	0.057	0.16
515	V	1	[0.16,1.7]		7.8e-07	6.1e-05	0.00074	0.0041	0.015	0.043	0.1	0.18	0.66
516	V	0.3	[2.6e-06,1.7]		0.12	0.12	0.12	0.12	0.12	0.11	0.09	0.039	0.16
517	C	0.35	[2.6e-06,1.7]		0.11	0.11	0.11	0.11	0.11	0.11	0.099	0.069	0.17
518	K	0.31	[2.6e-06,1.7]		0.12	0.12	0.12	0.12	0.12	0.11	0.097	0.055	0.15
519	M	0.28	[2.6e-06,1.7]		0.12	0.12	0.12	0.12	0.12	0.11	0.095	0.046	0.13
520	S	0.28	[2.6e-06,1.7]		0.12	0.12	0.12	0.12	0.12	0.11	0.087	0.032	0.16
521	D	0.33	[2.6e-06,1.7]		0.12	0.12	0.12	0.12	0.11	0.11	0.097	0.06	0.16
522	Q	1.1	[0.16,1.7]		9.6e-07	7.5e-05	0.0009	0.005	0.019	0.054	0.13	0.3	0.49
523	S	0.32	[2.6e-06,1.7]		0.12	0.12	0.12	0.12	0.11	0.11	0.09	0.042	0.18
524	S	0.33	[2.6e-06,1.7]		0.11	0.11	0.11	0.11	0.11	0.1	0.09	0.045	0.19
525	L	0.37	[2.6e-06,1.7]		0.11	0.11	0.11	0.11	0.11	0.1	0.096	0.067	0.19
526	V	0.3	[2.6e-06,1.7]		0.12	0.12	0.12	0.12	0.12	0.11	0.09	0.039	0.16
527	L	0.37	[2.6e-06,1.7]		0.11	0.11	0.11	0.11	0.11	0.1	0.096	0.067	0.19
528	E	0.32	[2.6e-06,1.7]		0.12	0.12	0.12	0.12	0.11	0.11	0.098	0.06	0.15
529	E	0.33	[2.6e-06,1.7]		0.12	0.12	0.12	0.12	0.11	0.11	0.098	0.061	0.15
530	Y	1.1	[0.16,1.7]		6.3e-07	5e-05	0.0006	0.0033	0.012	0.037	0.094	0.25	0.61
531	W	0.4	[2.6e-06,1.7]		0.11	0.11	0.11	0.11	0.1	0.1	0.099	0.082	0.19
532	A	0.31	[2.6e-06,1.7]		0.12	0.12	0.12	0.12	0.12	0.11	0.091	0.043	0.17
533	T	0.29	[2.6e-06,1.7]		0.12	0.12	0.12	0.12	0.12	0.11	0.088	0.036	0.17
534	L	0.37	[2.6e-06,1.7]		0.11	0.11	0.11	0.11	0.11	0.1	0.096	0.067	0.19
535	Q	0.33	[2.6e-06,1.7]		0.11	0.11	0.11	0.11	0.11	0.11	0.092	0.05	0.18
536	E	0.32	[2.6e-06,1.7]		0.12	0.12	0.12	0.12	0.11	0.11	0.098	0.06	0.15
537	S	0.35	[2.6e-06,1.7]		0.11	0.11	0.11	0.11	0.11	0.1	0.092	0.053	0.19
538	T	0.29	[2.6e-06,1.7]		0.12	0.12	0.12	0.12	0.12	0.11	0.088	0.036	0.17
539	F	0.36	[2.6e-06,1.7]		0.11	0.11	0.11	0.11	0.11	0.11	0.099	0.072	0.17
540	S	0.31	[2.6e-06,1.7]		0.12	0.12	0.12	0.12	0.11	0.11	0.091	0.042	0.17
541	K	0.31	[2.6e-06,1.7]		0.12	0.12	0.12	0.12	0.12	0.11	0.097	0.055	0.15
542	L	0.38	[2.6e-06,1.7]		0.11	0.11	0.11	0.11	0.11	0.1	0.096	0.068	0.19
543	V	0.33	[2.6e-06,1.7]		0.12	0.12	0.11	0.11	0.11	0.11	0.092	0.05	0.18
544	Q	0.34	[2.6e-06,1.7]		0.11	0.11	0.11	0.11	0.11	0.11	0.092	0.051	0.19
545	M	0.28	[2.6e-06,1.7]		0.12	0.12	0.12	0.12	0.12	0.11	0.095	0.046	0.13
546	F	0.34	[2.6e-06,1.7]		0.11	0.11	0.11	0.11	0.11	0.11	0.099	0.065	0.16
547	K	0.31	[2.6e-06,1.7]		0.12	0.12	0.12	0.12	0.12	0.11	0.097	0.055	0.15
548	T	0.32	[2.6e-06,1.7]		0.12	0.12	0.12	0.12	0.11	0.11	0.093	0.048	0.17
549	A	0.33	[2.6e-06,1.7]		0.12	0.12	0.12	0.11	0.11	0.11	0.093	0.05	0.18
550	V	1.1	[0.052,1.7]		1.2e-06	9e-05	0.0011	0.0061	0.023	0.066	0.16	0.38	0.36
551	I	1	[0.052,1.7]		1.5e-06	0.00012	0.0015	0.0081	0.03	0.084	0.19	0.32	0.36
552	C	0.38	[2.6e-06,1.7]		0.11	0.11	0.11	0.11	0.11	0.1	0.098	0.075	0.18
553	Q	0.34	[2.6e-06,1.7]		0.11	0.11	0.11	0.11	0.11	0.11	0.092	0.051	0.19
554	L	0.37	[2.6e-06,1.7]		0.11	0.11	0.11	0.11	0.11	0.1	0.095	0.064	0.19
555	D	0.3	[2.6e-06,1.7]		0.12	0.12	0.12	0.12	0.12	0.11	0.098	0.055	0.14
556	Y	0.37	[2.6e-06,1.7]		0.11	0.11	0.11	0.11	0.11	0.11	0.098	0.074	0.18
557	W	0.4	[2.6e-06,1.7]		0.11	0.11	0.11	0.11	0.1	0.1	0.099	0.082	0.19
558	D	1	[0.16,1.7]		7.4e-07	5.8e-05	0.0007	0.0039	0.015	0.042	0.1	0.21	0.63
559	E	0.33	[2.6e-06,1.7]		0.12	0.12	0.12	0.12	0.11	0.11	0.098	0.062	0.15
560	S	1	[0.052,1.7]		1.3e-06	0.0001	0.0012	0.0068	0.025	0.07	0.16	0.25	0.48
561	A	0.3	[2.6e-06,1.7]		0.12	0.12	0.12	0.12	0.12	0.11	0.091	0.042	0.16
562	E	0.33	[2.6e-06,1.7]		0.12	0.12	0.12	0.12	0.11	0.11	0.098	0.061	0.15
563	E	0.33	[2.6e-06,1.7]		0.12	0.12	0.12	0.12	0.11	0.11	0.098	0.061	0.15
564	N	0.3	[2.6e-06,1.7]		0.12	0.12	0.12	0.12	0.12	0.11	0.094	0.046	0.15
565	G	0.33	[2.6e-06,1.7]		0.12	0.12	0.12	0.11	0.11	0.11	0.098	0.062	0.16
566	N	0.29	[2.6e-06,1.7]		0.12	0.12	0.12	0.12	0.12	0.11	0.093	0.043	0.14
567	V	0.3	[2.6e-06,1.7]		0.12	0.12	0.12	0.12	0.12	0.11	0.09	0.039	0.16
568	Q	0.33	[2.6e-06,1.7]		0.11	0.11	0.11	0.11	0.11	0.11	0.092	0.05	0.18
569	A	0.3	[2.6e-06,1.7]		0.12	0.12	0.12	0.12	0.12	0.11	0.091	0.042	0.16
570	L	0.37	[2.6e-06,1.7]		0.11	0.11	0.11	0.11	0.11	0.1	0.097	0.069	0.18
571	L	0.37	[2.6e-06,1.7]		0.11	0.11	0.11	0.11	0.11	0.1	0.096	0.067	0.19
572	E	0.32	[2.6e-06,1.7]		0.12	0.12	0.12	0.12	0.11	0.11	0.098	0.06	0.15
573	M	0.28	[2.6e-06,1.7]		0.12	0.12	0.12	0.12	0.12	0.11	0.095	0.046	0.13
574	L	0.37	[2.6e-06,1.7]		0.11	0.11	0.11	0.11	0.11	0.1	0.095	0.064	0.19
575	K	0.32	[2.6e-06,1.7]		0.12	0.12	0.12	0.12	0.11	0.11	0.097	0.057	0.16
576	K	0.32	[2.6e-06,1.7]		0.12	0.12	0.12	0.12	0.11	0.11	0.097	0.057	0.16
577	L	0.37	[2.6e-06,1.7]		0.11	0.11	0.11	0.11	0.11	0.1	0.096	0.067	0.19
578	H	0.33	[2.6e-06,1.7]		0.11	0.11	0.11	0.11	0.11	0.11	0.094	0.054	0.17
579	R	0.31	[2.6e-06,1.7]		0.12	0.12	0.12	0.12	0.11	0.11	0.093	0.047	0.17
580	V	0.3	[2.6e-06,1.7]		0.12	0.12	0.12	0.12	0.12	0.11	0.09	0.04	0.17
581	N	0.32	[2.6e-06,1.7]		0.12	0.12	0.12	0.12	0.11	0.11	0.095	0.052	0.16
582	Q	0.34	[2.6e-06,1.7]		0.11	0.11	0.11	0.11	0.11	0.11	0.092	0.051	0.19
583	V	1	[0.16,1.7]		8.9e-07	7e-05	0.00084	0.0047	0.017	0.05	0.12	0.24	0.57
584	K	0.31	[2.6e-06,1.7]		0.12	0.12	0.12	0.12	0.12	0.11	0.097	0.055	0.15
585	C	1	[0.16,1.7]		3e-07	2.4e-05	0.00028	0.0016	0.0059	0.017	0.045	0.12	0.81
586	Q	1.1	[0.16,1.7]		7.4e-07	5.8e-05	0.0007	0.0039	0.014	0.042	0.11	0.25	0.58
587	L	0.37	[2.6e-06,1.7]		0.11	0.11	0.11	0.11	0.11	0.1	0.096	0.067	0.19
588	P	0.35	[2.6e-06,1.7]		0.11	0.11	0.11	0.11	0.11	0.11	0.097	0.063	0.17
589	E	0.32	[2.6e-06,1.7]		0.12	0.12	0.12	0.12	0.11	0.11	0.098	0.06	0.15
590	S	0.28	[2.6e-06,1.7]		0.12	0.12	0.12	0.12	0.12	0.11	0.087	0.032	0.16
591	I	0.29	[2.6e-06,1.7]		0.12	0.12	0.12	0.12	0.12	0.11	0.09	0.039	0.16
592	F	0.36	[2.6e-06,1.7]		0.11	0.11	0.11	0.11	0.11	0.11	0.099	0.072	0.17
593	Q	0.33	[2.6e-06,1.7]		0.11	0.11	0.11	0.11	0.11	0.11	0.092	0.05	0.18
594	V	0.3	[2.6e-06,1.7]		0.12	0.12	0.12	0.12	0.12	0.11	0.09	0.04	0.17
595	D	0.32	[2.6e-06,1.7]		0.12	0.12	0.12	0.12	0.11	0.11	0.098	0.059	0.15
596	E	0.32	[2.6e-06,1.7]		0.12	0.12	0.12	0.12	0.11	0.11	0.098	0.06	0.15
597	L	0.37	[2.6e-06,1.7]		0.11	0.11	0.11	0.11	0.11	0.11	0.097	0.068	0.18
598	L	0.37	[2.6e-06,1.7]		0.11	0.11	0.11	0.11	0.11	0.1	0.095	0.065	0.19
599	H	1.1	[0.16,1.7]		5.6e-07	4.4e-05	0.00053	0.0029	0.011	0.032	0.084	0.24	0.63
600	R	0.34	[2.6e-06,1.7]		0.11	0.11	0.11	0.11	0.11	0.11	0.096	0.059	0.17
601	L	0.37	[2.6e-06,1.7]		0.11	0.11	0.11	0.11	0.11	0.1	0.097	0.069	0.18
602	N	1	[0.16,1.7]		7.6e-07	5.9e-05	0.00072	0.004	0.015	0.042	0.1	0.2	0.64
603	F	0.34	[2.6e-06,1.7]		0.11	0.11	0.11	0.11	0.11	0.11	0.099	0.065	0.16
604	F	0.34	[2.6e-06,1.7]		0.11	0.11	0.11	0.11	0.11	0.11	0.099	0.065	0.16
605	V	0.3	[2.6e-06,1.7]		0.12	0.12	0.12	0.12	0.12	0.11	0.09	0.04	0.17
606	E	0.32	[2.6e-06,1.7]		0.12	0.12	0.12	0.12	0.11	0.11	0.098	0.06	0.15
607	V	0.3	[2.6e-06,1.7]		0.12	0.12	0.12	0.12	0.12	0.11	0.09	0.04	0.17
608	C	0.38	[2.6e-06,1.7]		0.11	0.11	0.11	0.11	0.11	0.1	0.098	0.075	0.18
609	R	0.31	[2.6e-06,1.7]		0.12	0.12	0.12	0.12	0.12	0.11	0.092	0.044	0.17
610	R	0.31	[2.6e-06,1.7]		0.12	0.12	0.12	0.12	0.11	0.11	0.093	0.047	0.17
611	Y	1	[0.44,1.7]		2.7e-07	2.1e-05	0.00026	0.0014	0.0054	0.016	0.042	0.12	0.81
612	L	0.37	[2.6e-06,1.7]		0.11	0.11	0.11	0.11	0.11	0.1	0.095	0.064	0.19
613	W	0.4	[2.6e-06,1.7]		0.11	0.11	0.11	0.11	0.1	0.1	0.099	0.082	0.19
614	K	0.31	[2.6e-06,1.7]		0.12	0.12	0.12	0.12	0.12	0.11	0.097	0.055	0.15
615	M	0.28	[2.6e-06,1.7]		0.12	0.12	0.12	0.12	0.12	0.11	0.095	0.046	0.13
616	T	0.29	[2.6e-06,1.7]		0.12	0.12	0.12	0.12	0.12	0.11	0.088	0.036	0.17
617	V	0.34	[2.6e-06,1.7]		0.11	0.11	0.11	0.11	0.11	0.11	0.097	0.059	0.17
618	D	0.32	[2.6e-06,1.7]		0.12	0.12	0.12	0.12	0.11	0.11	0.098	0.06	0.15
619	A	1	[0.052,1.7]		1.1e-06	8.4e-05	0.001	0.0056	0.021	0.058	0.13	0.21	0.57
620	S	1	[0.16,1.7]		6.3e-07	4.9e-05	0.00059	0.0033	0.012	0.035	0.087	0.19	0.67
621	E	0.32	[2.6e-06,1.7]		0.12	0.12	0.12	0.12	0.11	0.11	0.098	0.06	0.15
622	N	0.29	[2.6e-06,1.7]		0.12	0.12	0.12	0.12	0.12	0.11	0.093	0.044	0.15
623	V	1	[0.16,1.7]		7.6e-07	5.9e-05	0.00072	0.004	0.015	0.042	0.097	0.17	0.67
624	Q	1.2	[0.44,1.7]		8.9e-13	5.4e-09	7.9e-07	2.5e-05	0.00035	0.0032	0.023	0.28	0.69
625	C	0.38	[2.6e-06,1.7]		0.11	0.11	0.11	0.11	0.11	0.1	0.098	0.075	0.18
626	C	1	[0.16,1.7]		3.1e-07	2.4e-05	0.00029	0.0016	0.0061	0.018	0.046	0.13	0.8
627	V	0.33	[2.6e-06,1.7]		0.12	0.12	0.11	0.11	0.11	0.11	0.092	0.05	0.18
628	I	0.27	[2.6e-06,1.7]		0.12	0.12	0.12	0.12	0.12	0.11	0.09	0.036	0.15
629	F	0.36	[2.6e-06,1.7]		0.11	0.11	0.11	0.11	0.11	0.11	0.099	0.071	0.17
630	S	0.28	[2.6e-06,1.7]		0.12	0.12	0.12	0.12	0.12	0.11	0.087	0.032	0.16
631	H	0.33	[2.6e-06,1.7]		0.11	0.11	0.11	0.11	0.11	0.11	0.094	0.054	0.17
632	F	0.34	[2.6e-06,1.7]		0.11	0.11	0.11	0.11	0.11	0.11	0.099	0.065	0.16
633	P	0.35	[2.6e-06,1.7]		0.11	0.11	0.11	0.11	0.11	0.11	0.097	0.063	0.18
634	F	0.34	[2.6e-06,1.7]		0.11	0.11	0.11	0.11	0.11	0.11	0.099	0.065	0.16
635	I	0.33	[2.6e-06,1.7]		0.12	0.12	0.12	0.12	0.11	0.11	0.093	0.05	0.17
636	F	0.34	[2.6e-06,1.7]		0.11	0.11	0.11	0.11	0.11	0.11	0.099	0.065	0.16
637	N	0.29	[2.6e-06,1.7]		0.12	0.12	0.12	0.12	0.12	0.11	0.093	0.043	0.14
638	N	1	[0.052,1.7]		1.3e-06	0.0001	0.0012	0.0068	0.025	0.072	0.17	0.31	0.41
639	L	0.37	[2.6e-06,1.7]		0.11	0.11	0.11	0.11	0.11	0.1	0.096	0.067	0.19
640	S	0.34	[2.6e-06,1.7]		0.11	0.11	0.11	0.11	0.11	0.1	0.09	0.047	0.19
641	K	0.31	[2.6e-06,1.7]		0.12	0.12	0.12	0.12	0.12	0.11	0.097	0.055	0.15
642	I	0.29	[2.6e-06,1.7]		0.12	0.12	0.12	0.12	0.12	0.11	0.09	0.039	0.16
643	K	0.31	[2.6e-06,1.7]		0.12	0.12	0.12	0.12	0.12	0.11	0.097	0.055	0.15
644	L	0.37	[2.6e-06,1.7]		0.11	0.11	0.11	0.11	0.11	0.1	0.096	0.067	0.19
645	L	0.37	[2.6e-06,1.7]		0.11	0.11	0.11	0.11	0.11	0.1	0.096	0.067	0.19
646	H	1.1	[0.052,1.7]		1e-06	8.1e-05	0.00098	0.0055	0.02	0.058	0.14	0.3	0.48
647	T	0.32	[2.6e-06,1.7]		0.12	0.12	0.12	0.12	0.11	0.11	0.093	0.048	0.17
648	D	0.33	[2.6e-06,1.7]		0.12	0.12	0.12	0.12	0.11	0.11	0.097	0.06	0.16
649	T	0.32	[2.6e-06,1.7]		0.12	0.12	0.12	0.12	0.11	0.11	0.093	0.048	0.17
650	L	0.34	[2.6e-06,1.7]		0.11	0.11	0.11	0.11	0.11	0.11	0.097	0.06	0.17
651	L	1.1	[0.16,1.7]		9.3e-07	7.3e-05	0.00088	0.0049	0.018	0.053	0.14	0.36	0.43
652	K	0.31	[2.6e-06,1.7]		0.12	0.12	0.12	0.12	0.12	0.11	0.097	0.055	0.15
653	I	0.27	[2.6e-06,1.7]		0.12	0.12	0.12	0.12	0.12	0.11	0.09	0.036	0.15
654	E	1.1	[0.052,1.7]		9.9e-07	7.8e-05	0.00094	0.0052	0.019	0.056	0.14	0.33	0.44
655	S	1.1	[0.16,1.7]		9.3e-07	7.3e-05	0.00088	0.0049	0.018	0.053	0.13	0.33	0.46
656	K	0.31	[2.6e-06,1.7]		0.12	0.12	0.12	0.12	0.12	0.11	0.097	0.055	0.15
657	K	0.31	[2.6e-06,1.7]		0.12	0.12	0.12	0.12	0.12	0.11	0.097	0.055	0.15
658	H	0.31	[2.6e-06,1.7]		0.12	0.12	0.12	0.12	0.12	0.11	0.093	0.046	0.16
659	K	0.31	[2.6e-06,1.7]		0.12	0.12	0.12	0.12	0.12	0.11	0.097	0.055	0.15
660	A	0.3	[2.6e-06,1.7]		0.12	0.12	0.12	0.12	0.12	0.11	0.091	0.042	0.16
661	Y	0.35	[2.6e-06,1.7]		0.11	0.11	0.11	0.11	0.11	0.11	0.099	0.067	0.16
662	L	1.1	[0.16,1.7]		5.9e-07	4.6e-05	0.00056	0.0031	0.012	0.034	0.086	0.21	0.65
663	R	1	[0.16,1.7]		5.8e-07	4.5e-05	0.00054	0.003	0.011	0.032	0.077	0.16	0.72
664	S	1.1	[0.16,1.7]		5e-07	3.9e-05	0.00047	0.0026	0.0098	0.028	0.072	0.18	0.71
665	A	0.31	[2.6e-06,1.7]		0.12	0.12	0.12	0.12	0.12	0.11	0.091	0.043	0.17
666	A	0.31	[2.6e-06,1.7]		0.12	0.12	0.12	0.12	0.12	0.11	0.091	0.043	0.17
667	I	1	[0.052,1.7]		1.5e-06	0.00011	0.0014	0.0077	0.028	0.08	0.19	0.32	0.38
668	E	0.33	[2.6e-06,1.7]		0.12	0.12	0.12	0.12	0.11	0.11	0.098	0.061	0.15
669	E	0.32	[2.6e-06,1.7]		0.12	0.12	0.12	0.12	0.11	0.11	0.098	0.06	0.15
670	E	0.32	[2.6e-06,1.7]		0.12	0.12	0.12	0.12	0.11	0.11	0.098	0.06	0.15
671	R	1	[0.16,1.7]		6.5e-07	5.1e-05	0.00062	0.0034	0.013	0.036	0.085	0.16	0.7
672	E	0.33	[2.6e-06,1.7]		0.12	0.12	0.12	0.12	0.11	0.11	0.098	0.061	0.15
673	S	0.32	[2.6e-06,1.7]		0.12	0.12	0.12	0.12	0.11	0.11	0.09	0.042	0.18
674	E	0.32	[2.6e-06,1.7]		0.12	0.12	0.12	0.12	0.11	0.11	0.098	0.06	0.15
675	F	0.36	[2.6e-06,1.7]		0.11	0.11	0.11	0.11	0.11	0.11	0.099	0.07	0.17
676	A	0.3	[2.6e-06,1.7]		0.12	0.12	0.12	0.12	0.12	0.11	0.091	0.042	0.16
677	L	0.37	[2.6e-06,1.7]		0.11	0.11	0.11	0.11	0.11	0.1	0.095	0.064	0.19
678	R	1.3	[0.44,1.7]		2.2e-12	1.4e-08	2e-06	6.2e-05	0.00086	0.0076	0.052	0.47	0.47
679	P	0.37	[2.6e-06,1.7]		0.11	0.11	0.11	0.11	0.11	0.1	0.097	0.071	0.19
680	T	0.33	[2.6e-06,1.7]		0.12	0.12	0.12	0.12	0.11	0.11	0.094	0.051	0.17
681	F	0.34	[2.6e-06,1.7]		0.11	0.11	0.11	0.11	0.11	0.11	0.099	0.065	0.16
682	D	0.3	[2.6e-06,1.7]		0.12	0.12	0.12	0.12	0.12	0.11	0.098	0.055	0.14
683	L	0.37	[2.6e-06,1.7]		0.11	0.11	0.11	0.11	0.11	0.1	0.096	0.067	0.19
684	T	0.32	[2.6e-06,1.7]		0.12	0.12	0.12	0.12	0.11	0.11	0.093	0.048	0.17
685	V	0.33	[2.6e-06,1.7]		0.12	0.12	0.11	0.11	0.11	0.11	0.092	0.05	0.18
686	R	0.31	[2.6e-06,1.7]		0.12	0.12	0.12	0.12	0.12	0.11	0.092	0.044	0.17
687	R	0.31	[2.6e-06,1.7]		0.12	0.12	0.12	0.12	0.11	0.11	0.093	0.047	0.17
688	N	0.29	[2.6e-06,1.7]		0.12	0.12	0.12	0.12	0.12	0.11	0.093	0.043	0.14
689	H	0.33	[2.6e-06,1.7]		0.11	0.11	0.11	0.11	0.11	0.11	0.094	0.054	0.17
690	L	0.37	[2.6e-06,1.7]		0.11	0.11	0.11	0.11	0.11	0.1	0.095	0.064	0.19
691	I	0.29	[2.6e-06,1.7]		0.12	0.12	0.12	0.12	0.12	0.11	0.09	0.039	0.16
692	E	0.33	[2.6e-06,1.7]		0.12	0.12	0.12	0.12	0.11	0.11	0.098	0.061	0.15
693	D	0.3	[2.6e-06,1.7]		0.12	0.12	0.12	0.12	0.12	0.11	0.098	0.055	0.14
694	V	0.3	[2.6e-06,1.7]		0.12	0.12	0.12	0.12	0.12	0.11	0.09	0.039	0.16
695	L	0.37	[2.6e-06,1.7]		0.11	0.11	0.11	0.11	0.11	0.1	0.095	0.064	0.19
696	N	0.29	[2.6e-06,1.7]		0.12	0.12	0.12	0.12	0.12	0.11	0.093	0.043	0.14
697	Q	0.34	[2.6e-06,1.7]		0.11	0.11	0.11	0.11	0.11	0.11	0.092	0.051	0.19
698	L	0.37	[2.6e-06,1.7]		0.11	0.11	0.11	0.11	0.11	0.1	0.096	0.067	0.19
699	S	0.28	[2.6e-06,1.7]		0.12	0.12	0.12	0.12	0.12	0.11	0.087	0.032	0.16
700	Q	0.33	[2.6e-06,1.7]		0.11	0.11	0.11	0.11	0.11	0.11	0.092	0.05	0.18
701	F	0.34	[2.6e-06,1.7]		0.11	0.11	0.11	0.11	0.11	0.11	0.099	0.065	0.16
702	E	0.33	[2.6e-06,1.7]		0.12	0.12	0.12	0.12	0.11	0.11	0.098	0.061	0.15
703	N	0.29	[2.6e-06,1.7]		0.12	0.12	0.12	0.12	0.12	0.11	0.093	0.043	0.14
704	E	0.32	[2.6e-06,1.7]		0.12	0.12	0.12	0.12	0.11	0.11	0.098	0.06	0.15
705	D	0.33	[2.6e-06,1.7]		0.12	0.12	0.12	0.12	0.11	0.11	0.097	0.06	0.16
706	L	0.37	[2.6e-06,1.7]		0.11	0.11	0.11	0.11	0.11	0.1	0.096	0.067	0.19
707	R	0.31	[2.6e-06,1.7]		0.12	0.12	0.12	0.12	0.11	0.11	0.093	0.047	0.17
708	K	0.31	[2.6e-06,1.7]		0.12	0.12	0.12	0.12	0.12	0.11	0.097	0.055	0.15
709	E	0.33	[2.6e-06,1.7]		0.12	0.12	0.12	0.12	0.11	0.11	0.098	0.061	0.15
710	L	0.37	[2.6e-06,1.7]		0.11	0.11	0.11	0.11	0.11	0.1	0.096	0.065	0.19
711	W	0.4	[2.6e-06,1.7]		0.11	0.11	0.11	0.11	0.1	0.1	0.099	0.082	0.19
712	V	0.3	[2.6e-06,1.7]		0.12	0.12	0.12	0.12	0.12	0.11	0.09	0.039	0.16
713	S	0.33	[2.6e-06,1.7]		0.11	0.11	0.11	0.11	0.11	0.1	0.09	0.045	0.19
714	F	0.34	[2.6e-06,1.7]		0.11	0.11	0.11	0.11	0.11	0.11	0.099	0.065	0.16
715	S	0.28	[2.6e-06,1.7]		0.12	0.12	0.12	0.12	0.12	0.11	0.087	0.032	0.16
716	G	0.36	[2.6e-06,1.7]		0.11	0.11	0.11	0.11	0.11	0.11	0.1	0.074	0.16
717	E	0.32	[2.6e-06,1.7]		0.12	0.12	0.12	0.12	0.11	0.11	0.098	0.06	0.15
718	I	0.29	[2.6e-06,1.7]		0.12	0.12	0.12	0.12	0.12	0.11	0.09	0.039	0.16
719	G	0.36	[2.6e-06,1.7]		0.11	0.11	0.11	0.11	0.11	0.11	0.1	0.074	0.16
720	Y	0.35	[2.6e-06,1.7]		0.11	0.11	0.11	0.11	0.11	0.11	0.099	0.067	0.16
721	D	0.33	[2.6e-06,1.7]		0.12	0.12	0.12	0.12	0.11	0.11	0.097	0.06	0.16
722	L	0.37	[2.6e-06,1.7]		0.11	0.11	0.11	0.11	0.11	0.11	0.097	0.068	0.18
723	G	1.1	[0.16,1.7]		4.5e-07	3.5e-05	0.00042	0.0024	0.0088	0.026	0.068	0.2	0.7
724	G	0.36	[2.6e-06,1.7]		0.11	0.11	0.11	0.11	0.11	0.11	0.1	0.074	0.16
725	V	0.33	[2.6e-06,1.7]		0.12	0.12	0.12	0.11	0.11	0.11	0.092	0.049	0.18
726	K	0.32	[2.6e-06,1.7]		0.12	0.12	0.12	0.12	0.11	0.11	0.097	0.057	0.16
727	K	1.4	[0.44,1.7]		2.7e-12	1.6e-08	2.4e-06	7.4e-05	0.001	0.0091	0.063	0.55	0.38
728	E	0.33	[2.6e-06,1.7]		0.12	0.12	0.12	0.12	0.11	0.11	0.098	0.061	0.15
729	F	0.36	[2.6e-06,1.7]		0.11	0.11	0.11	0.11	0.11	0.11	0.099	0.072	0.17
730	F	0.36	[2.6e-06,1.7]		0.11	0.11	0.11	0.11	0.11	0.11	0.099	0.072	0.17
731	Y	0.37	[2.6e-06,1.7]		0.11	0.11	0.11	0.11	0.11	0.11	0.098	0.074	0.18
732	C	0.35	[2.6e-06,1.7]		0.11	0.11	0.11	0.11	0.11	0.11	0.099	0.069	0.17
733	L	0.37	[2.6e-06,1.7]		0.11	0.11	0.11	0.11	0.11	0.1	0.096	0.067	0.19
734	F	0.34	[2.6e-06,1.7]		0.11	0.11	0.11	0.11	0.11	0.11	0.099	0.065	0.16
735	A	1.1	[0.16,1.7]		8.5e-07	6.7e-05	0.00081	0.0045	0.017	0.048	0.12	0.27	0.54
736	E	0.33	[2.6e-06,1.7]		0.12	0.12	0.12	0.12	0.11	0.11	0.098	0.062	0.15
737	M	0.28	[2.6e-06,1.7]		0.12	0.12	0.12	0.12	0.12	0.11	0.095	0.046	0.13
738	I	1	[0.16,1.7]		6e-07	4.7e-05	0.00056	0.0031	0.012	0.033	0.082	0.17	0.7
739	Q	0.34	[2.6e-06,1.7]		0.11	0.11	0.11	0.11	0.11	0.11	0.092	0.051	0.19
740	P	0.35	[2.6e-06,1.7]		0.11	0.11	0.11	0.11	0.11	0.11	0.097	0.064	0.18
741	E	0.32	[2.6e-06,1.7]		0.12	0.12	0.12	0.12	0.11	0.11	0.098	0.06	0.15
742	Y	0.35	[2.6e-06,1.7]		0.11	0.11	0.11	0.11	0.11	0.11	0.099	0.067	0.16
743	G	0.36	[2.6e-06,1.7]		0.11	0.11	0.11	0.11	0.11	0.11	0.1	0.074	0.16
744	M	1.1	[0.052,1.7]		1.4e-06	0.00011	0.0013	0.0073	0.027	0.077	0.19	0.41	0.29
745	F	0.36	[2.6e-06,1.7]		0.11	0.11	0.11	0.11	0.11	0.11	0.099	0.072	0.17
746	M	0.28	[2.6e-06,1.7]		0.12	0.12	0.12	0.12	0.12	0.11	0.095	0.046	0.13
747	Y	0.35	[2.6e-06,1.7]		0.11	0.11	0.11	0.11	0.11	0.11	0.099	0.067	0.16
748	P	0.35	[2.6e-06,1.7]		0.11	0.11	0.11	0.11	0.11	0.11	0.097	0.063	0.17
749	E	0.32	[2.6e-06,1.7]		0.12	0.12	0.12	0.12	0.11	0.11	0.098	0.06	0.15
750	G	0.36	[2.6e-06,1.7]		0.11	0.11	0.11	0.11	0.11	0.11	0.1	0.075	0.16
751	A	1	[0.052,1.7]		1.2e-06	9.3e-05	0.0011	0.0063	0.023	0.066	0.15	0.28	0.47
752	S	0.35	[2.6e-06,1.7]		0.11	0.11	0.11	0.11	0.11	0.1	0.092	0.053	0.19
753	C	0.38	[2.6e-06,1.7]		0.11	0.11	0.11	0.11	0.11	0.1	0.098	0.075	0.18
754	M	0.28	[2.6e-06,1.7]		0.12	0.12	0.12	0.12	0.12	0.11	0.095	0.046	0.13
755	W	0.4	[2.6e-06,1.7]		0.11	0.11	0.11	0.11	0.1	0.1	0.099	0.082	0.19
756	F	0.34	[2.6e-06,1.7]		0.11	0.11	0.11	0.11	0.11	0.11	0.099	0.065	0.16
757	P	0.35	[2.6e-06,1.7]		0.11	0.11	0.11	0.11	0.11	0.11	0.097	0.063	0.17
758	V	0.33	[2.6e-06,1.7]		0.12	0.12	0.11	0.11	0.11	0.11	0.092	0.05	0.18
759	K	1.1	[0.052,1.7]		1.1e-06	8.8e-05	0.0011	0.006	0.022	0.064	0.16	0.39	0.36
760	P	0.35	[2.6e-06,1.7]		0.11	0.11	0.11	0.11	0.11	0.11	0.097	0.063	0.17
761	K	0.31	[2.6e-06,1.7]		0.12	0.12	0.12	0.12	0.12	0.11	0.097	0.055	0.15
762	F	1.1	[0.16,1.7]		6e-07	4.7e-05	0.00057	0.0032	0.012	0.035	0.089	0.24	0.62
763	E	0.33	[2.6e-06,1.7]		0.12	0.12	0.12	0.12	0.11	0.11	0.098	0.061	0.15
764	K	0.32	[2.6e-06,1.7]		0.12	0.12	0.12	0.12	0.11	0.11	0.097	0.057	0.16
765	K	0.31	[2.6e-06,1.7]		0.12	0.12	0.12	0.12	0.12	0.11	0.097	0.055	0.15
766	R	0.31	[2.6e-06,1.7]		0.12	0.12	0.12	0.12	0.12	0.11	0.092	0.044	0.17
767	Y	0.37	[2.6e-06,1.7]		0.11	0.11	0.11	0.11	0.11	0.11	0.099	0.073	0.18
768	F	0.36	[2.6e-06,1.7]		0.11	0.11	0.11	0.11	0.11	0.11	0.099	0.072	0.17
769	F	0.35	[2.6e-06,1.7]		0.11	0.11	0.11	0.11	0.11	0.11	0.099	0.069	0.17
770	F	0.34	[2.6e-06,1.7]		0.11	0.11	0.11	0.11	0.11	0.11	0.099	0.065	0.16
771	G	0.36	[2.6e-06,1.7]		0.11	0.11	0.11	0.11	0.11	0.11	0.1	0.075	0.16
772	V	1.1	[0.052,1.7]		1.1e-06	8.7e-05	0.0011	0.0059	0.022	0.062	0.15	0.32	0.44
773	L	0.37	[2.6e-06,1.7]		0.11	0.11	0.11	0.11	0.11	0.1	0.096	0.067	0.19
774	C	0.35	[2.6e-06,1.7]		0.11	0.11	0.11	0.11	0.11	0.11	0.099	0.069	0.17
775	G	0.36	[2.6e-06,1.7]		0.11	0.11	0.11	0.11	0.11	0.11	0.1	0.074	0.16
776	L	0.34	[2.6e-06,1.7]		0.11	0.11	0.11	0.11	0.11	0.11	0.097	0.06	0.17
777	S	0.35	[2.6e-06,1.7]		0.11	0.11	0.11	0.11	0.11	0.1	0.092	0.053	0.19
778	L	0.37	[2.6e-06,1.7]		0.11	0.11	0.11	0.11	0.11	0.1	0.096	0.067	0.19
779	F	0.36	[2.6e-06,1.7]		0.11	0.11	0.11	0.11	0.11	0.11	0.099	0.072	0.17
780	N	0.29	[2.6e-06,1.7]		0.12	0.12	0.12	0.12	0.12	0.11	0.093	0.043	0.14
781	C	0.38	[2.6e-06,1.7]		0.11	0.11	0.11	0.11	0.11	0.1	0.098	0.075	0.18
782	N	1	[0.052,1.7]		1.3e-06	9.9e-05	0.0012	0.0067	0.024	0.069	0.16	0.27	0.46
783	V	0.3	[2.6e-06,1.7]		0.12	0.12	0.12	0.12	0.12	0.11	0.09	0.039	0.16
784	A	0.34	[2.6e-06,1.7]		0.11	0.11	0.11	0.11	0.11	0.11	0.093	0.053	0.18
785	N	0.32	[2.6e-06,1.7]		0.12	0.12	0.12	0.12	0.11	0.11	0.095	0.052	0.16
786	L	0.37	[2.6e-06,1.7]		0.11	0.11	0.11	0.11	0.11	0.1	0.097	0.069	0.18
787	P	0.35	[2.6e-06,1.7]		0.11	0.11	0.11	0.11	0.11	0.11	0.097	0.063	0.17
788	F	0.36	[2.6e-06,1.7]		0.11	0.11	0.11	0.11	0.11	0.11	0.099	0.072	0.17
789	P	0.35	[2.6e-06,1.7]		0.11	0.11	0.11	0.11	0.11	0.11	0.097	0.063	0.18
790	L	0.37	[2.6e-06,1.7]		0.11	0.11	0.11	0.11	0.11	0.1	0.096	0.067	0.19
791	A	0.31	[2.6e-06,1.7]		0.12	0.12	0.12	0.12	0.12	0.11	0.091	0.043	0.17
792	L	0.37	[2.6e-06,1.7]		0.11	0.11	0.11	0.11	0.11	0.1	0.096	0.067	0.19
793	F	0.34	[2.6e-06,1.7]		0.11	0.11	0.11	0.11	0.11	0.11	0.099	0.065	0.16
794	K	0.32	[2.6e-06,1.7]		0.12	0.12	0.12	0.12	0.11	0.11	0.097	0.057	0.16
795	K	0.31	[2.6e-06,1.7]		0.12	0.12	0.12	0.12	0.12	0.11	0.097	0.055	0.15
796	L	0.34	[2.6e-06,1.7]		0.11	0.11	0.11	0.11	0.11	0.11	0.097	0.06	0.17
797	L	0.37	[2.6e-06,1.7]		0.11	0.11	0.11	0.11	0.11	0.1	0.095	0.064	0.19
798	D	0.33	[2.6e-06,1.7]		0.12	0.12	0.12	0.12	0.11	0.11	0.097	0.06	0.16
799	Q	0.33	[2.6e-06,1.7]		0.11	0.11	0.11	0.11	0.11	0.11	0.092	0.05	0.18
800	M	0.28	[2.6e-06,1.7]		0.12	0.12	0.12	0.12	0.12	0.11	0.095	0.046	0.13
801	P	0.35	[2.6e-06,1.7]		0.11	0.11	0.11	0.11	0.11	0.11	0.097	0.063	0.18
802	S	0.33	[2.6e-06,1.7]		0.11	0.11	0.11	0.11	0.11	0.1	0.09	0.045	0.19
803	L	0.37	[2.6e-06,1.7]		0.11	0.11	0.11	0.11	0.11	0.1	0.095	0.064	0.19
804	E	0.32	[2.6e-06,1.7]		0.12	0.12	0.12	0.12	0.11	0.11	0.098	0.06	0.15
805	D	0.33	[2.6e-06,1.7]		0.12	0.12	0.12	0.12	0.11	0.11	0.097	0.06	0.16
806	L	0.37	[2.6e-06,1.7]		0.11	0.11	0.11	0.11	0.11	0.1	0.095	0.065	0.19
807	K	0.31	[2.6e-06,1.7]		0.12	0.12	0.12	0.12	0.12	0.11	0.097	0.055	0.15
808	E	0.32	[2.6e-06,1.7]		0.12	0.12	0.12	0.12	0.11	0.11	0.098	0.06	0.15
809	L	0.37	[2.6e-06,1.7]		0.11	0.11	0.11	0.11	0.11	0.1	0.097	0.069	0.18
810	S	0.28	[2.6e-06,1.7]		0.12	0.12	0.12	0.12	0.12	0.11	0.087	0.032	0.16
811	P	0.35	[2.6e-06,1.7]		0.11	0.11	0.11	0.11	0.11	0.11	0.097	0.063	0.17
812	D	1	[0.16,1.7]		4.1e-07	3.2e-05	0.00039	0.0022	0.008	0.023	0.057	0.13	0.78
813	L	0.37	[2.6e-06,1.7]		0.11	0.11	0.11	0.11	0.11	0.1	0.095	0.064	0.19
814	G	0.36	[2.6e-06,1.7]		0.11	0.11	0.11	0.11	0.11	0.11	0.1	0.074	0.16
815	K	0.32	[2.6e-06,1.7]		0.12	0.12	0.12	0.12	0.11	0.11	0.097	0.057	0.16
816	N	0.29	[2.6e-06,1.7]		0.12	0.12	0.12	0.12	0.12	0.11	0.093	0.043	0.14
817	L	0.37	[2.6e-06,1.7]		0.11	0.11	0.11	0.11	0.11	0.1	0.095	0.064	0.19
818	Q	0.33	[2.6e-06,1.7]		0.11	0.11	0.11	0.11	0.11	0.11	0.092	0.05	0.18
819	T	0.32	[2.6e-06,1.7]		0.12	0.12	0.12	0.12	0.11	0.11	0.093	0.048	0.17
820	L	1.1	[0.052,1.7]		1.2e-06	9.3e-05	0.0011	0.0063	0.023	0.067	0.17	0.38	0.35
821	L	0.37	[2.6e-06,1.7]		0.11	0.11	0.11	0.11	0.11	0.1	0.096	0.067	0.19
822	D	0.3	[2.6e-06,1.7]		0.12	0.12	0.12	0.12	0.12	0.11	0.098	0.055	0.14
823	D	0.31	[2.6e-06,1.7]		0.12	0.12	0.12	0.12	0.12	0.11	0.098	0.056	0.14
824	E	0.32	[2.6e-06,1.7]		0.12	0.12	0.12	0.12	0.11	0.11	0.098	0.06	0.15
825	G	0.33	[2.6e-06,1.7]		0.12	0.12	0.12	0.11	0.11	0.11	0.098	0.062	0.16
826	D	0.3	[2.6e-06,1.7]		0.12	0.12	0.12	0.12	0.12	0.11	0.098	0.055	0.14
827	N	0.32	[2.6e-06,1.7]		0.12	0.12	0.12	0.12	0.11	0.11	0.095	0.052	0.16
828	F	0.34	[2.6e-06,1.7]		0.11	0.11	0.11	0.11	0.11	0.11	0.099	0.065	0.16
829	E	0.32	[2.6e-06,1.7]		0.12	0.12	0.12	0.12	0.11	0.11	0.098	0.06	0.15
830	E	0.32	[2.6e-06,1.7]		0.12	0.12	0.12	0.12	0.11	0.11	0.098	0.06	0.15
831	V	0.3	[2.6e-06,1.7]		0.12	0.12	0.12	0.12	0.12	0.11	0.09	0.04	0.17
832	F	0.34	[2.6e-06,1.7]		0.11	0.11	0.11	0.11	0.11	0.11	0.099	0.065	0.16
833	Y	0.37	[2.6e-06,1.7]		0.11	0.11	0.11	0.11	0.11	0.11	0.098	0.074	0.18
834	I	0.33	[2.6e-06,1.7]		0.12	0.12	0.12	0.12	0.11	0.11	0.093	0.05	0.17
835	H	1	[0.16,1.7]		7.1e-07	5.5e-05	0.00067	0.0037	0.014	0.039	0.095	0.19	0.65
836	F	0.34	[2.6e-06,1.7]		0.11	0.11	0.11	0.11	0.11	0.11	0.099	0.065	0.16
837	N	0.29	[2.6e-06,1.7]		0.12	0.12	0.12	0.12	0.12	0.11	0.093	0.043	0.14
838	V	0.31	[2.6e-06,1.7]		0.12	0.12	0.12	0.12	0.11	0.11	0.092	0.046	0.17
839	H	0.33	[2.6e-06,1.7]		0.11	0.11	0.11	0.11	0.11	0.11	0.094	0.054	0.17
840	W	0.4	[2.6e-06,1.7]		0.11	0.11	0.11	0.11	0.1	0.1	0.099	0.082	0.19
841	D	0.33	[2.6e-06,1.7]		0.12	0.12	0.12	0.12	0.11	0.11	0.097	0.06	0.16
842	R	0.31	[2.6e-06,1.7]		0.12	0.12	0.12	0.12	0.12	0.11	0.092	0.044	0.17
843	N	0.31	[2.6e-06,1.7]		0.12	0.12	0.12	0.12	0.12	0.11	0.094	0.049	0.16
844	D	0.33	[2.6e-06,1.7]		0.12	0.12	0.12	0.12	0.11	0.11	0.097	0.06	0.16
845	T	0.32	[2.6e-06,1.7]		0.12	0.12	0.12	0.12	0.11	0.11	0.093	0.048	0.17
846	N	1	[0.16,1.7]		6.6e-07	5.2e-05	0.00062	0.0035	0.013	0.037	0.092	0.21	0.65
847	L	0.37	[2.6e-06,1.7]		0.11	0.11	0.11	0.11	0.11	0.1	0.096	0.065	0.19
848	I	0.29	[2.6e-06,1.7]		0.12	0.12	0.12	0.12	0.12	0.11	0.09	0.039	0.16
849	P	0.35	[2.6e-06,1.7]		0.11	0.11	0.11	0.11	0.11	0.11	0.097	0.063	0.17
850	N	0.29	[2.6e-06,1.7]		0.12	0.12	0.12	0.12	0.12	0.11	0.093	0.043	0.14
851	G	0.36	[2.6e-06,1.7]		0.11	0.11	0.11	0.11	0.11	0.11	0.1	0.074	0.16
852	S	0.99	[0.052,1.7]		1.1e-06	8.3e-05	0.00099	0.0055	0.02	0.057	0.13	0.19	0.6
853	S	1	[0.052,1.7]		1.1e-06	8.6e-05	0.001	0.0058	0.021	0.061	0.15	0.29	0.48
854	I	0.27	[2.6e-06,1.7]		0.12	0.12	0.12	0.12	0.12	0.11	0.09	0.036	0.15
855	T	1	[0.16,1.7]		7e-07	5.5e-05	0.00066	0.0037	0.013	0.038	0.088	0.15	0.71
856	V	0.33	[2.6e-06,1.7]		0.12	0.12	0.11	0.11	0.11	0.11	0.092	0.05	0.18
857	N	0.32	[2.6e-06,1.7]		0.12	0.12	0.12	0.12	0.11	0.11	0.095	0.052	0.16
858	Q	0.34	[2.6e-06,1.7]		0.11	0.11	0.11	0.11	0.11	0.11	0.092	0.051	0.19
859	T	0.29	[2.6e-06,1.7]		0.12	0.12	0.12	0.12	0.12	0.11	0.088	0.036	0.17
860	N	0.32	[2.6e-06,1.7]		0.12	0.12	0.12	0.12	0.11	0.11	0.095	0.052	0.16
861	K	0.32	[2.6e-06,1.7]		0.12	0.12	0.12	0.12	0.11	0.11	0.097	0.057	0.16
862	R	0.31	[2.6e-06,1.7]		0.12	0.12	0.12	0.12	0.12	0.11	0.092	0.044	0.17
863	D	0.33	[2.6e-06,1.7]		0.12	0.12	0.12	0.12	0.11	0.11	0.097	0.06	0.16
864	Y	0.35	[2.6e-06,1.7]		0.11	0.11	0.11	0.11	0.11	0.11	0.099	0.067	0.16
865	V	0.3	[2.6e-06,1.7]		0.12	0.12	0.12	0.12	0.12	0.11	0.09	0.039	0.16
866	S	0.32	[2.6e-06,1.7]		0.12	0.12	0.12	0.12	0.11	0.11	0.09	0.042	0.18
867	K	0.32	[2.6e-06,1.7]		0.12	0.12	0.12	0.12	0.11	0.11	0.097	0.057	0.16
868	Y	0.35	[2.6e-06,1.7]		0.11	0.11	0.11	0.11	0.11	0.11	0.099	0.067	0.16
869	I	0.31	[2.6e-06,1.7]		0.12	0.12	0.12	0.12	0.11	0.11	0.092	0.046	0.17
870	N	1	[0.16,1.7]		7.4e-07	5.8e-05	0.00069	0.0039	0.014	0.041	0.1	0.21	0.62
871	Y	0.37	[2.6e-06,1.7]		0.11	0.11	0.11	0.11	0.11	0.11	0.098	0.074	0.18
872	I	0.29	[2.6e-06,1.7]		0.12	0.12	0.12	0.12	0.12	0.11	0.09	0.039	0.16
873	F	0.36	[2.6e-06,1.7]		0.11	0.11	0.11	0.11	0.11	0.11	0.099	0.072	0.17
874	N	0.3	[2.6e-06,1.7]		0.12	0.12	0.12	0.12	0.12	0.11	0.094	0.046	0.15
875	D	0.33	[2.6e-06,1.7]		0.12	0.12	0.12	0.12	0.11	0.11	0.097	0.06	0.16
876	S	0.32	[2.6e-06,1.7]		0.12	0.12	0.12	0.12	0.11	0.11	0.09	0.042	0.18
877	V	0.31	[2.6e-06,1.7]		0.12	0.12	0.12	0.12	0.11	0.11	0.092	0.045	0.17
878	K	0.32	[2.6e-06,1.7]		0.12	0.12	0.12	0.12	0.11	0.11	0.097	0.057	0.16
879	A	1	[0.16,1.7]		7e-07	5.5e-05	0.00066	0.0037	0.014	0.039	0.096	0.2	0.64
880	V	0.3	[2.6e-06,1.7]		0.12	0.12	0.12	0.12	0.12	0.11	0.09	0.039	0.16
881	Y	0.35	[2.6e-06,1.7]		0.11	0.11	0.11	0.11	0.11	0.11	0.099	0.067	0.16
882	E	0.32	[2.6e-06,1.7]		0.12	0.12	0.12	0.12	0.11	0.11	0.098	0.06	0.15
883	E	0.32	[2.6e-06,1.7]		0.12	0.12	0.12	0.12	0.11	0.11	0.098	0.06	0.15
884	F	0.34	[2.6e-06,1.7]		0.11	0.11	0.11	0.11	0.11	0.11	0.099	0.065	0.16
885	R	0.37	[2.6e-06,1.7]		0.11	0.11	0.11	0.11	0.11	0.11	0.097	0.068	0.18
886	R	0.31	[2.6e-06,1.7]		0.12	0.12	0.12	0.12	0.12	0.11	0.092	0.044	0.17
887	G	0.36	[2.6e-06,1.7]		0.11	0.11	0.11	0.11	0.11	0.11	0.1	0.074	0.16
888	F	0.34	[2.6e-06,1.7]		0.11	0.11	0.11	0.11	0.11	0.11	0.099	0.065	0.16
889	Y	0.36	[2.6e-06,1.7]		0.11	0.11	0.11	0.11	0.11	0.11	0.099	0.071	0.17
890	K	0.31	[2.6e-06,1.7]		0.12	0.12	0.12	0.12	0.12	0.11	0.097	0.055	0.15
891	M	0.28	[2.6e-06,1.7]		0.12	0.12	0.12	0.12	0.12	0.11	0.095	0.046	0.13
892	C	0.36	[2.6e-06,1.7]		0.11	0.11	0.11	0.11	0.11	0.11	0.099	0.071	0.17
893	D	1.1	[0.052,1.7]		1.1e-06	8.6e-05	0.001	0.0058	0.022	0.063	0.16	0.38	0.38
894	E	0.33	[2.6e-06,1.7]		0.12	0.12	0.12	0.12	0.11	0.11	0.098	0.062	0.15
895	D	0.33	[2.6e-06,1.7]		0.12	0.12	0.12	0.12	0.11	0.11	0.097	0.06	0.16
896	I	0.29	[2.6e-06,1.7]		0.12	0.12	0.12	0.12	0.12	0.11	0.09	0.039	0.16
897	I	0.33	[2.6e-06,1.7]		0.12	0.12	0.12	0.12	0.11	0.11	0.093	0.05	0.17
898	K	0.31	[2.6e-06,1.7]		0.12	0.12	0.12	0.12	0.12	0.11	0.097	0.055	0.15
899	L	0.37	[2.6e-06,1.7]		0.11	0.11	0.11	0.11	0.11	0.1	0.096	0.065	0.19
900	F	0.36	[2.6e-06,1.7]		0.11	0.11	0.11	0.11	0.11	0.11	0.099	0.07	0.17
901	H	0.32	[2.6e-06,1.7]		0.12	0.12	0.12	0.12	0.11	0.11	0.094	0.052	0.17
902	P	0.36	[2.6e-06,1.7]		0.11	0.11	0.11	0.11	0.11	0.11	0.097	0.065	0.18
903	E	0.32	[2.6e-06,1.7]		0.12	0.12	0.12	0.12	0.11	0.11	0.098	0.06	0.15
904	E	0.32	[2.6e-06,1.7]		0.12	0.12	0.12	0.12	0.11	0.11	0.098	0.06	0.15
905	L	0.37	[2.6e-06,1.7]		0.11	0.11	0.11	0.11	0.11	0.1	0.096	0.067	0.19
906	K	0.32	[2.6e-06,1.7]		0.12	0.12	0.12	0.12	0.11	0.11	0.097	0.057	0.16
907	D	0.3	[2.6e-06,1.7]		0.12	0.12	0.12	0.12	0.12	0.11	0.098	0.055	0.14
908	V	0.33	[2.6e-06,1.7]		0.11	0.11	0.11	0.11	0.11	0.11	0.096	0.058	0.17
909	I	0.29	[2.6e-06,1.7]		0.12	0.12	0.12	0.12	0.12	0.11	0.09	0.039	0.16
910	V	0.3	[2.6e-06,1.7]		0.12	0.12	0.12	0.12	0.12	0.11	0.09	0.039	0.16
911	G	0.36	[2.6e-06,1.7]		0.11	0.11	0.11	0.11	0.11	0.11	0.1	0.074	0.16
912	N	1	[0.052,1.7]		1.3e-06	0.0001	0.0012	0.0068	0.025	0.072	0.17	0.31	0.41
913	T	0.32	[2.6e-06,1.7]		0.12	0.12	0.12	0.12	0.11	0.11	0.093	0.048	0.17
914	D	1	[0.16,1.7]		3.1e-07	2.4e-05	0.00029	0.0016	0.006	0.017	0.043	0.098	0.83
915	Y	0.35	[2.6e-06,1.7]		0.11	0.11	0.11	0.11	0.11	0.11	0.099	0.067	0.16
916	D	0.3	[2.6e-06,1.7]		0.12	0.12	0.12	0.12	0.12	0.11	0.098	0.055	0.14
917	W	0.4	[2.6e-06,1.7]		0.11	0.11	0.11	0.11	0.1	0.1	0.099	0.082	0.19
918	K	0.31	[2.6e-06,1.7]		0.12	0.12	0.12	0.12	0.12	0.11	0.097	0.055	0.15
919	T	0.32	[2.6e-06,1.7]		0.12	0.12	0.12	0.12	0.11	0.11	0.093	0.048	0.17
920	F	0.34	[2.6e-06,1.7]		0.11	0.11	0.11	0.11	0.11	0.11	0.099	0.065	0.16
921	E	0.32	[2.6e-06,1.7]		0.12	0.12	0.12	0.12	0.11	0.11	0.098	0.06	0.15
922	K	0.32	[2.6e-06,1.7]		0.12	0.12	0.12	0.12	0.11	0.11	0.097	0.057	0.16
923	N	0.29	[2.6e-06,1.7]		0.12	0.12	0.12	0.12	0.12	0.11	0.093	0.043	0.14
924	A	0.31	[2.6e-06,1.7]		0.12	0.12	0.12	0.12	0.12	0.11	0.091	0.043	0.17
925	R	1.3	[1,1.7]		3.5e-18	1.7e-12	2.9e-09	5.1e-07	2.7e-05	0.00072	0.014	0.48	0.51
926	Y	0.35	[2.6e-06,1.7]		0.11	0.11	0.11	0.11	0.11	0.11	0.099	0.067	0.16
927	E	1	[0.16,1.7]		3.2e-07	2.5e-05	0.0003	0.0017	0.0062	0.018	0.045	0.11	0.82
928	P	0.35	[2.6e-06,1.7]		0.11	0.11	0.11	0.11	0.11	0.11	0.097	0.063	0.18
929	G	1	[0.16,1.7]		3.6e-07	2.8e-05	0.00034	0.0019	0.007	0.021	0.053	0.14	0.77
930	Y	0.35	[2.6e-06,1.7]		0.11	0.11	0.11	0.11	0.11	0.11	0.099	0.067	0.16
931	N	1	[0.16,1.7]		6.6e-07	5.2e-05	0.00062	0.0035	0.013	0.037	0.092	0.21	0.65
932	S	0.28	[2.6e-06,1.7]		0.12	0.12	0.12	0.12	0.12	0.11	0.087	0.032	0.16
933	S	0.33	[2.6e-06,1.7]		0.11	0.11	0.11	0.11	0.11	0.1	0.09	0.045	0.19
934	H	0.31	[2.6e-06,1.7]		0.12	0.12	0.12	0.12	0.12	0.11	0.093	0.046	0.16
935	P	0.37	[2.6e-06,1.7]		0.11	0.11	0.11	0.11	0.11	0.1	0.097	0.071	0.19
936	T	0.33	[2.6e-06,1.7]		0.12	0.12	0.12	0.11	0.11	0.11	0.091	0.047	0.18
937	I	0.27	[2.6e-06,1.7]		0.12	0.12	0.12	0.12	0.12	0.11	0.09	0.036	0.15
938	V	0.34	[2.6e-06,1.7]		0.11	0.11	0.11	0.11	0.11	0.11	0.097	0.059	0.17
939	M	0.28	[2.6e-06,1.7]		0.12	0.12	0.12	0.12	0.12	0.11	0.095	0.046	0.13
940	F	0.34	[2.6e-06,1.7]		0.11	0.11	0.11	0.11	0.11	0.11	0.099	0.065	0.16
941	W	0.4	[2.6e-06,1.7]		0.11	0.11	0.11	0.11	0.1	0.1	0.099	0.082	0.19
942	K	1	[0.16,1.7]		3.1e-07	2.4e-05	0.00029	0.0016	0.006	0.017	0.044	0.11	0.83
943	A	0.3	[2.6e-06,1.7]		0.12	0.12	0.12	0.12	0.12	0.11	0.091	0.042	0.16
944	F	0.36	[2.6e-06,1.7]		0.11	0.11	0.11	0.11	0.11	0.11	0.099	0.072	0.17
945	H	0.33	[2.6e-06,1.7]		0.11	0.11	0.11	0.11	0.11	0.11	0.094	0.054	0.17
946	K	0.31	[2.6e-06,1.7]		0.12	0.12	0.12	0.12	0.12	0.11	0.097	0.055	0.15
947	L	0.37	[2.6e-06,1.7]		0.11	0.11	0.11	0.11	0.11	0.1	0.095	0.066	0.19
948	T	0.3	[2.6e-06,1.7]		0.12	0.12	0.12	0.12	0.12	0.11	0.089	0.037	0.17
949	L	0.37	[2.6e-06,1.7]		0.11	0.11	0.11	0.11	0.11	0.1	0.096	0.067	0.19
950	E	0.33	[2.6e-06,1.7]		0.12	0.12	0.12	0.12	0.11	0.11	0.098	0.062	0.15
951	E	0.32	[2.6e-06,1.7]		0.12	0.12	0.12	0.12	0.11	0.11	0.098	0.06	0.15
952	K	0.32	[2.6e-06,1.7]		0.12	0.12	0.12	0.12	0.11	0.11	0.097	0.057	0.16
953	K	0.31	[2.6e-06,1.7]		0.12	0.12	0.12	0.12	0.12	0.11	0.097	0.055	0.15
954	K	1.1	[0.052,1.7]		1e-06	8.1e-05	0.00097	0.0054	0.02	0.058	0.14	0.32	0.45
955	F	0.36	[2.6e-06,1.7]		0.11	0.11	0.11	0.11	0.11	0.11	0.099	0.072	0.17
956	L	0.34	[2.6e-06,1.7]		0.11	0.11	0.11	0.11	0.11	0.11	0.097	0.06	0.17
957	V	0.3	[2.6e-06,1.7]		0.12	0.12	0.12	0.12	0.12	0.11	0.09	0.04	0.17
958	F	0.34	[2.6e-06,1.7]		0.11	0.11	0.11	0.11	0.11	0.11	0.099	0.065	0.16
959	L	0.34	[2.6e-06,1.7]		0.11	0.11	0.11	0.11	0.11	0.11	0.097	0.06	0.17
960	T	0.32	[2.6e-06,1.7]		0.12	0.12	0.12	0.12	0.11	0.11	0.093	0.048	0.17
961	G	0.36	[2.6e-06,1.7]		0.11	0.11	0.11	0.11	0.11	0.11	0.1	0.074	0.16
962	T	0.29	[2.6e-06,1.7]		0.12	0.12	0.12	0.12	0.12	0.11	0.088	0.036	0.17
963	D	0.33	[2.6e-06,1.7]		0.12	0.12	0.12	0.12	0.11	0.11	0.097	0.06	0.16
964	R	0.31	[2.6e-06,1.7]		0.12	0.12	0.12	0.12	0.12	0.11	0.092	0.044	0.17
965	L	1.1	[0.052,1.7]		1.1e-06	8.9e-05	0.0011	0.006	0.022	0.065	0.16	0.39	0.36
966	Q	1.1	[0.052,1.7]		1e-06	7.9e-05	0.00095	0.0053	0.02	0.057	0.14	0.29	0.49
967	M	1.1	[0.44,1.7]		1.1e-12	6.6e-09	9.6e-07	3e-05	0.00042	0.0036	0.024	0.18	0.79
968	K	0.31	[2.6e-06,1.7]		0.12	0.12	0.12	0.12	0.12	0.11	0.097	0.055	0.15
969	D	0.3	[2.6e-06,1.7]		0.12	0.12	0.12	0.12	0.12	0.11	0.098	0.055	0.14
970	L	0.37	[2.6e-06,1.7]		0.11	0.11	0.11	0.11	0.11	0.1	0.096	0.065	0.19
971	N	1	[0.16,1.7]		6.6e-07	5.2e-05	0.00062	0.0035	0.013	0.037	0.091	0.2	0.66
972	N	0.29	[2.6e-06,1.7]		0.12	0.12	0.12	0.12	0.12	0.11	0.093	0.043	0.14
973	M	0.28	[2.6e-06,1.7]		0.12	0.12	0.12	0.12	0.12	0.11	0.095	0.046	0.13
974	K	0.31	[2.6e-06,1.7]		0.12	0.12	0.12	0.12	0.12	0.11	0.097	0.055	0.15
975	I	0.27	[2.6e-06,1.7]		0.12	0.12	0.12	0.12	0.12	0.11	0.09	0.036	0.15
976	T	0.32	[2.6e-06,1.7]		0.12	0.12	0.12	0.12	0.11	0.11	0.093	0.048	0.17
977	F	0.34	[2.6e-06,1.7]		0.11	0.11	0.11	0.11	0.11	0.11	0.099	0.065	0.16
978	C	0.38	[2.6e-06,1.7]		0.11	0.11	0.11	0.11	0.11	0.1	0.098	0.075	0.18
979	C	0.35	[2.6e-06,1.7]		0.11	0.11	0.11	0.11	0.11	0.11	0.099	0.069	0.17
980	P	0.35	[2.6e-06,1.7]		0.11	0.11	0.11	0.11	0.11	0.11	0.097	0.063	0.17
981	E	0.32	[2.6e-06,1.7]		0.12	0.12	0.12	0.12	0.11	0.11	0.098	0.06	0.15
982	S	1	[0.052,1.7]		1.3e-06	0.0001	0.0012	0.0067	0.025	0.069	0.16	0.26	0.48
983	W	0.4	[2.6e-06,1.7]		0.11	0.11	0.11	0.11	0.1	0.1	0.099	0.082	0.19
984	N	0.29	[2.6e-06,1.7]		0.12	0.12	0.12	0.12	0.12	0.11	0.093	0.043	0.14
985	E	0.32	[2.6e-06,1.7]		0.12	0.12	0.12	0.12	0.11	0.11	0.098	0.06	0.15
986	R	0.31	[2.6e-06,1.7]		0.12	0.12	0.12	0.12	0.12	0.11	0.092	0.044	0.17
987	D	1.1	[0.052,1.7]		1.1e-06	8.4e-05	0.001	0.0056	0.021	0.061	0.15	0.38	0.38
988	P	0.35	[2.6e-06,1.7]		0.11	0.11	0.11	0.11	0.11	0.11	0.097	0.063	0.17
989	I	1	[0.16,1.7]		7.5e-07	5.8e-05	0.0007	0.0039	0.014	0.041	0.096	0.17	0.67
990	R	0.31	[2.6e-06,1.7]		0.12	0.12	0.12	0.12	0.12	0.11	0.092	0.044	0.17
991	A	0.31	[2.6e-06,1.7]		0.12	0.12	0.12	0.12	0.12	0.11	0.091	0.043	0.17
992	L	0.37	[2.6e-06,1.7]		0.11	0.11	0.11	0.11	0.11	0.1	0.096	0.067	0.19
993	T	0.32	[2.6e-06,1.7]		0.12	0.12	0.12	0.12	0.11	0.11	0.093	0.048	0.17
994	C	0.35	[2.6e-06,1.7]		0.11	0.11	0.11	0.11	0.11	0.11	0.099	0.069	0.17
995	F	0.36	[2.6e-06,1.7]		0.11	0.11	0.11	0.11	0.11	0.11	0.099	0.072	0.17
996	S	0.99	[0.052,1.7]		1.3e-06	0.0001	0.0012	0.0069	0.025	0.071	0.16	0.23	0.51
997	V	1.1	[0.052,1.7]		1.3e-06	0.0001	0.0012	0.0069	0.026	0.073	0.17	0.34	0.38
998	L	0.37	[2.6e-06,1.7]		0.11	0.11	0.11	0.11	0.11	0.1	0.097	0.069	0.18
999	F	0.36	[2.6e-06,1.7]		0.11	0.11	0.11	0.11	0.11	0.11	0.099	0.072	0.17
1000	L	0.37	[2.6e-06,1.7]		0.11	0.11	0.11	0.11	0.11	0.1	0.097	0.069	0.18
1001	P	0.35	[2.6e-06,1.7]		0.11	0.11	0.11	0.11	0.11	0.11	0.097	0.063	0.17
1002	K	0.32	[2.6e-06,1.7]		0.12	0.12	0.12	0.12	0.11	0.11	0.097	0.056	0.15
1003	Y	0.35	[2.6e-06,1.7]		0.11	0.11	0.11	0.11	0.11	0.11	0.099	0.067	0.16
1004	S	0.32	[2.6e-06,1.7]		0.12	0.12	0.12	0.12	0.11	0.11	0.09	0.042	0.18
1005	T	0.32	[2.6e-06,1.7]		0.12	0.12	0.12	0.12	0.11	0.11	0.093	0.048	0.17
1006	M	0.28	[2.6e-06,1.7]		0.12	0.12	0.12	0.12	0.12	0.11	0.095	0.046	0.13
1007	E	0.32	[2.6e-06,1.7]		0.12	0.12	0.12	0.12	0.11	0.11	0.098	0.06	0.15
1008	T	1.1	[0.052,1.7]		9.7e-07	7.6e-05	0.00092	0.0051	0.019	0.055	0.14	0.3	0.48
1009	V	0.32	[2.6e-06,1.7]		0.12	0.12	0.12	0.12	0.11	0.11	0.094	0.049	0.17
1010	E	0.32	[2.6e-06,1.7]		0.12	0.12	0.12	0.12	0.11	0.11	0.098	0.06	0.15
1011	E	0.32	[2.6e-06,1.7]		0.12	0.12	0.12	0.12	0.11	0.11	0.098	0.06	0.15
1012	A	0.32	[2.6e-06,1.7]		0.12	0.12	0.12	0.12	0.11	0.11	0.092	0.046	0.17
1013	L	0.34	[2.6e-06,1.7]		0.11	0.11	0.11	0.11	0.11	0.11	0.097	0.06	0.17
1014	Q	1.1	[0.052,1.7]		9.9e-07	7.8e-05	0.00094	0.0052	0.019	0.056	0.14	0.29	0.49
1015	E	1	[0.16,1.7]		4.8e-07	3.8e-05	0.00046	0.0025	0.0094	0.027	0.064	0.13	0.77
1016	A	0.34	[2.6e-06,1.7]		0.11	0.11	0.11	0.11	0.11	0.11	0.093	0.053	0.18
1017	I	0.33	[2.6e-06,1.7]		0.12	0.12	0.12	0.12	0.11	0.11	0.093	0.05	0.17
1018	N	0.32	[2.6e-06,1.7]		0.12	0.12	0.12	0.12	0.11	0.11	0.095	0.052	0.16
1019	N	0.32	[2.6e-06,1.7]		0.12	0.12	0.12	0.12	0.11	0.11	0.095	0.052	0.16
1020	N	1.4	[0.44,1.7]		2.8e-12	1.7e-08	2.5e-06	7.8e-05	0.0011	0.0096	0.066	0.57	0.35
1021	R	0.31	[2.6e-06,1.7]		0.12	0.12	0.12	0.12	0.12	0.11	0.092	0.044	0.17
1022	G	0.36	[2.6e-06,1.7]		0.11	0.11	0.11	0.11	0.11	0.11	0.1	0.074	0.16
1023	F	0.34	[2.6e-06,1.7]		0.11	0.11	0.11	0.11	0.11	0.11	0.099	0.065	0.16
1024	G	0.36	[2.6e-06,1.7]		0.11	0.11	0.11	0.11	0.11	0.11	0.098	0.07	0.17

## Sheet: HERC6
Selecton Bayesian Ka/Ks Results for HERC6 MEC
==========================================================================================================================================
POS	AMINO	Ka/Ks	[Confidence Interval](* if lower bound > 1)		POSTERIOR PROBABILITIES
					Ka/Ks =		0.00032	0.0061	0.031	0.096	0.23	0.5	1	3	1
==========================================================================================================================================
1	M	0.66	[0.031,3]		0.00041	0.0079	0.039	0.11	0.21	0.3	0.27	0.051	0.017
2	Y	0.42	[0.00032,1]		0.13	0.13	0.13	0.12	0.11	0.095	0.068	0.021	0.2
3	F	1.1	[0.096,3]		7.1e-05	0.0014	0.0069	0.02	0.045	0.081	0.12	0.1	0.62
4	C	2	[1,3]		1.8e-12	1.3e-08	1.7e-06	4.9e-05	0.00066	0.0059	0.045	0.49	0.46
5	W	0.5	[0.00032,3]		0.12	0.12	0.12	0.11	0.11	0.096	0.077	0.036	0.22
6	G	1.1	[0.096,3]		6.7e-05	0.0013	0.0065	0.019	0.043	0.077	0.12	0.1	0.64
7	A	2	[0.5,3]		1.1e-11	7.8e-08	1e-05	0.00028	0.0034	0.025	0.13	0.49	0.35
8	D	1	[0.23,3]		4.7e-05	0.00091	0.0046	0.013	0.029	0.051	0.073	0.053	0.78
9	S	2	[0.5,3]		3.6e-08	1.4e-05	0.00035	0.0032	0.018	0.071	0.23	0.53	0.14
10	R	0.99	[0.00032,3]		0.08	0.08	0.077	0.072	0.064	0.057	0.063	0.18	0.32
11	E	2.6	[1,3]		7.7e-12	5.6e-08	7.3e-06	0.0002	0.0026	0.021	0.13	0.79	0.063
12	L	1.2	[0.5,3]		1.6e-08	6e-06	0.00015	0.0014	0.0071	0.026	0.072	0.13	0.76
13	Q	2.1	[0.5,3]		8.9e-12	6.4e-08	8.3e-06	0.00023	0.0029	0.022	0.13	0.54	0.31
14	R	2	[0.5,3]		1.6e-08	6e-06	0.00016	0.0014	0.008	0.033	0.12	0.49	0.35
15	R	1.4	[0.096,3]		8.2e-05	0.0016	0.0081	0.025	0.058	0.12	0.21	0.26	0.33
16	R	1.6	[0.23,3]		4.1e-05	0.00079	0.0039	0.011	0.025	0.048	0.1	0.32	0.49
17	T	2.5	[0.5,3]		1.4e-11	1e-07	1.3e-05	0.00036	0.0045	0.034	0.19	0.77	0.0026
18	A	2.6	[0.5,3]		9.3e-12	6.7e-08	8.8e-06	0.00024	0.003	0.023	0.13	0.8	0.041
19	G	1.3	[0.5,3]		1.2e-08	4.5e-06	0.00012	0.0011	0.0056	0.022	0.07	0.17	0.73
20	S	2.7	[1,3]		2.1e-15	2.8e-10	1.8e-07	1.5e-05	0.00045	0.0072	0.081	0.87	0.042
21	P	1.3	[0.096,3]		0.00017	0.0032	0.016	0.048	0.11	0.19	0.29	0.26	0.089
22	G	0.36	[0.00032,1]		0.14	0.14	0.14	0.13	0.12	0.095	0.062	0.014	0.16
23	A	2.5	[0.5,3]		8.5e-12	6.1e-08	8e-06	0.00023	0.0029	0.024	0.15	0.76	0.067
24	E	1	[0.096,3]		0.00016	0.0031	0.015	0.045	0.098	0.17	0.23	0.13	0.31
25	L	0.37	[0.00032,1]		0.14	0.14	0.13	0.13	0.11	0.088	0.054	0.0099	0.2
26	L	1.1	[0.096,3]		7.1e-05	0.0014	0.0068	0.02	0.044	0.077	0.11	0.083	0.66
27	Q	0.33	[0.00032,1]		0.15	0.15	0.14	0.13	0.11	0.075	0.035	0.0027	0.2
28	A	0.83	[0.096,1]		0.00019	0.0037	0.018	0.051	0.1	0.15	0.14	0.024	0.5
29	A	1.1	[0.23,3]		2.4e-07	8.9e-05	0.0022	0.019	0.087	0.25	0.45	0.17	0.018
30	S	1.4	[0.5,3]		3.8e-09	7.2e-07	8.3e-05	0.0021	0.022	0.12	0.36	0.22	0.27
31	G	0.31	[0.00032,1]		0.15	0.15	0.15	0.14	0.12	0.097	0.06	0.011	0.12
32	E	0.91	[0.031,3]		0.00023	0.0044	0.022	0.064	0.13	0.22	0.26	0.1	0.19
33	R	1.3	[0.23,3]		6.6e-08	2.4e-05	0.00062	0.0054	0.027	0.088	0.2	0.17	0.51
34	H	0.78	[0.031,1]		0.00024	0.0047	0.023	0.063	0.12	0.17	0.15	0.019	0.45
35	S	1.1	[0.23,3]		5.5e-08	2.1e-05	0.00052	0.0046	0.023	0.075	0.16	0.087	0.65
36	L	1.1	[0.096,3]		8.2e-05	0.0016	0.0081	0.025	0.058	0.11	0.18	0.13	0.49
37	L	1.2	[0.096,3]		0.0002	0.0038	0.019	0.056	0.12	0.22	0.3	0.22	0.061
38	L	1	[0.096,3]		7.8e-05	0.0015	0.0075	0.022	0.046	0.077	0.098	0.051	0.7
39	L	1	[0.096,3]		0.00014	0.0026	0.013	0.038	0.08	0.13	0.16	0.085	0.48
40	T	1.2	[0.5,3]		3.4e-08	1.3e-05	0.00034	0.0033	0.02	0.081	0.22	0.15	0.53
41	N	1.8	[0.5,3]		2.3e-11	1.7e-07	2.2e-05	0.00058	0.0068	0.047	0.21	0.39	0.34
42	H	2.7	[1,3]*		7.4e-12	5.4e-08	7.1e-06	0.0002	0.0026	0.021	0.14	0.84	0.0005
43	R	3	[3,3]*		2.9e-23	7.3e-16	1.2e-11	9.9e-09	1.7e-06	0.00014	0.0075	0.99	1.7e-05
44	V	0.82	[0.096,3]		0.00022	0.0041	0.02	0.056	0.11	0.15	0.14	0.026	0.49
45	L	1.7	[0.5,3]		1.5e-11	1e-07	1.4e-05	0.00037	0.0044	0.032	0.15	0.36	0.45
46	S	0.97	[0.23,1]		3.6e-05	0.00069	0.0035	0.01	0.023	0.038	0.044	0.0095	0.87
47	C	1	[0.096,3]		0.00014	0.0026	0.013	0.038	0.082	0.14	0.18	0.092	0.46
48	G	1	[0.096,3]		8.2e-05	0.0016	0.0079	0.023	0.05	0.086	0.12	0.07	0.64
49	D	0.8	[0.031,3]		0.00025	0.0049	0.024	0.067	0.13	0.2	0.2	0.043	0.33
50	N	0.25	[0.00032,1]		0.17	0.17	0.16	0.15	0.12	0.079	0.035	0.0022	0.12
51	S	0.82	[0.096,1]		0.0002	0.0039	0.019	0.052	0.098	0.13	0.1	0.011	0.58
52	R	0.36	[0.00032,1]		0.14	0.14	0.14	0.13	0.11	0.087	0.051	0.0083	0.2
53	G	0.35	[0.00032,1]		0.14	0.14	0.14	0.13	0.12	0.093	0.058	0.011	0.16
54	Q	0.86	[0.031,3]		0.00024	0.0047	0.023	0.068	0.14	0.23	0.27	0.081	0.17
55	L	0.91	[0.096,3]		0.0002	0.0038	0.019	0.054	0.11	0.18	0.21	0.073	0.35
56	G	1	[0.031,3]		0.00024	0.0046	0.023	0.066	0.14	0.24	0.31	0.18	0.034
57	R	1.4	[0.5,3]		4e-08	1.5e-05	0.00038	0.0034	0.017	0.061	0.16	0.22	0.54
58	R	1.9	[0.5,3]		6.4e-11	4.5e-07	5.7e-05	0.0015	0.017	0.1	0.38	0.46	0.039
59	G	1.7	[0.23,3]		4.5e-08	1.7e-05	0.00044	0.004	0.021	0.08	0.24	0.4	0.26
60	A	2.7	[1,3]		4.1e-15	5.3e-10	3.5e-07	2.9e-05	0.00085	0.013	0.13	0.83	0.022
61	Q	1.3	[0.23,3]		6.3e-08	2.3e-05	0.00059	0.0052	0.026	0.087	0.21	0.19	0.49
62	R	1.9	[1,3]		3.5e-09	1.4e-06	3.9e-05	0.00045	0.0035	0.021	0.11	0.47	0.39
63	G	2.8	[1,3]		9.3e-16	1.3e-10	8.6e-08	7.4e-06	0.00023	0.0039	0.051	0.91	0.034
64	E	1.2	[0.23,3]		8.2e-08	3e-05	0.00077	0.0067	0.032	0.1	0.22	0.15	0.48
65	L	1.3	[0.23,3]		1e-07	3.8e-05	0.00096	0.0084	0.041	0.13	0.29	0.21	0.32
66	P	0.95	[0.096,1]		8.6e-05	0.0016	0.0081	0.023	0.047	0.074	0.081	0.025	0.74
67	E	0.93	[0.096,1]		9e-05	0.0017	0.0085	0.024	0.047	0.067	0.064	0.013	0.78
68	P	1.3	[0.5,3]		4.3e-08	1.6e-05	0.0004	0.0036	0.018	0.061	0.15	0.15	0.62
69	I	0.63	[0.031,1]		0.00044	0.0084	0.04	0.11	0.18	0.21	0.13	0.01	0.31
70	Q	1.6	[0.5,3]		1.7e-11	1.2e-07	1.6e-05	0.00042	0.005	0.034	0.15	0.3	0.5
71	A	0.75	[0.031,1]		0.00028	0.0053	0.026	0.068	0.12	0.15	0.094	0.0051	0.53
72	L	0.34	[0.00032,1]		0.15	0.15	0.14	0.13	0.11	0.081	0.043	0.0049	0.2
73	E	0.91	[0.096,1]		0.0001	0.002	0.0098	0.027	0.054	0.078	0.072	0.013	0.74
74	T	0.2	[0.00032,1]		0.19	0.19	0.18	0.15	0.11	0.053	0.013	0.00013	0.12
75	L	0.34	[0.00032,1]		0.15	0.15	0.14	0.13	0.11	0.085	0.047	0.006	0.18
76	I	2.9	[1,3]		2e-27	2.1e-18	1.9e-13	4.9e-10	2.2e-07	3.9e-05	0.0044	0.97	0.026
77	V	0.85	[0.096,1]		0.00017	0.0033	0.016	0.042	0.076	0.091	0.062	0.0064	0.7
78	D	2.3	[1,3]		4.7e-15	6.5e-10	4.3e-07	3.5e-05	0.00098	0.014	0.13	0.66	0.19
79	L	0.31	[0.00032,1]		0.15	0.15	0.15	0.14	0.12	0.086	0.046	0.0054	0.16
80	V	0.26	[0.00032,1]		0.17	0.17	0.16	0.14	0.12	0.081	0.037	0.0025	0.12
81	S	0.23	[0.00032,1]		0.18	0.18	0.17	0.15	0.11	0.059	0.017	0.00027	0.13
82	C	0.3	[0.00032,1]		0.15	0.15	0.15	0.14	0.12	0.093	0.053	0.0075	0.13
83	G	0.3	[0.00032,1]		0.15	0.15	0.15	0.14	0.12	0.098	0.06	0.011	0.11
84	K	0.81	[0.031,3]		0.00024	0.0045	0.022	0.062	0.12	0.17	0.16	0.032	0.42
85	E	0.24	[0.00032,1]		0.17	0.17	0.16	0.15	0.12	0.086	0.041	0.0033	0.092
86	H	0.25	[0.00032,1]		0.17	0.17	0.16	0.15	0.12	0.074	0.03	0.0013	0.13
87	S	0.3	[0.00032,1]		0.16	0.16	0.15	0.14	0.11	0.067	0.026	0.001	0.19
88	L	0.33	[0.00032,1]		0.15	0.15	0.14	0.13	0.11	0.084	0.046	0.0066	0.18
89	A	0.19	[0.00032,1]		0.19	0.19	0.18	0.15	0.11	0.058	0.016	0.00021	0.1
90	V	0.26	[0.00032,1]		0.17	0.17	0.16	0.14	0.11	0.071	0.028	0.0015	0.14
91	C	0.3	[0.00032,1]		0.15	0.15	0.15	0.14	0.12	0.093	0.053	0.0075	0.13
92	H	0.86	[0.096,1]		0.00015	0.0029	0.014	0.04	0.077	0.11	0.095	0.014	0.65
93	K	0.7	[0.031,3]		0.00035	0.0067	0.033	0.089	0.17	0.23	0.19	0.026	0.26
94	G	0.29	[0.00032,1]		0.16	0.16	0.15	0.14	0.13	0.098	0.058	0.0095	0.1
95	R	0.24	[0.00032,1]		0.18	0.17	0.17	0.15	0.11	0.068	0.024	0.00091	0.13
96	V	0.26	[0.00032,1]		0.17	0.17	0.16	0.14	0.11	0.068	0.026	0.0012	0.15
97	F	0.29	[0.00032,1]		0.16	0.16	0.15	0.14	0.12	0.094	0.054	0.0077	0.12
98	A	0.22	[0.00032,1]		0.19	0.18	0.17	0.15	0.11	0.061	0.019	0.00033	0.12
99	W	0.43	[0.00032,1]		0.13	0.13	0.13	0.12	0.11	0.097	0.072	0.025	0.19
100	G	0.29	[0.00032,1]		0.16	0.15	0.15	0.14	0.12	0.097	0.058	0.0098	0.11
101	A	0.2	[0.00032,1]		0.19	0.19	0.18	0.15	0.11	0.059	0.016	0.00023	0.1
102	G	0.79	[0.031,3]		0.00025	0.0048	0.023	0.066	0.13	0.19	0.18	0.033	0.38
103	S	0.23	[0.00032,1]		0.18	0.18	0.17	0.15	0.11	0.056	0.016	0.00021	0.14
104	E	0.21	[0.00032,1]		0.18	0.18	0.17	0.15	0.13	0.084	0.037	0.0023	0.072
105	G	0.32	[0.00032,1]		0.15	0.15	0.15	0.14	0.12	0.098	0.062	0.012	0.12
106	Q	0.28	[0.00032,1]		0.16	0.16	0.16	0.14	0.11	0.07	0.027	0.0011	0.17
107	L	0.36	[0.00032,1]		0.14	0.14	0.14	0.13	0.11	0.084	0.048	0.0067	0.21
108	G	0.3	[0.00032,1]		0.15	0.15	0.15	0.14	0.12	0.098	0.059	0.01	0.11
109	I	1.1	[0.5,3]		2.7e-11	1.9e-07	2.5e-05	0.00061	0.0062	0.033	0.091	0.054	0.82
110	G	0.29	[0.00032,1]		0.16	0.16	0.15	0.14	0.13	0.098	0.058	0.0095	0.1
111	E	0.21	[0.00032,1]		0.18	0.18	0.17	0.15	0.13	0.085	0.038	0.0028	0.075
112	F	1.5	[1,3]		5e-16	7e-11	4.7e-08	4e-06	0.00012	0.0019	0.022	0.24	0.73
113	K	0.23	[0.00032,1]		0.17	0.17	0.17	0.15	0.12	0.081	0.036	0.0025	0.094
114	E	0.89	[0.096,1]		0.00013	0.0024	0.012	0.034	0.067	0.098	0.095	0.019	0.67
115	I	0.98	[0.5,1]		5.5e-08	2e-05	0.0005	0.004	0.017	0.041	0.051	0.0091	0.88
116	S	0.96	[0.23,3]		2e-07	7.5e-05	0.0019	0.015	0.067	0.18	0.26	0.053	0.42
117	F	0.95	[0.096,3]		0.00012	0.0023	0.012	0.033	0.069	0.11	0.13	0.047	0.6
118	T	0.88	[0.096,1]		0.00013	0.0025	0.012	0.033	0.062	0.08	0.061	0.0068	0.74
119	P	0.26	[0.00032,1]		0.16	0.16	0.16	0.14	0.12	0.084	0.04	0.003	0.12
120	K	2.1	[1,3]		2.8e-15	3.9e-10	2.5e-07	2.1e-05	0.00059	0.0087	0.083	0.54	0.37
121	K	0.22	[0.00032,1]		0.18	0.18	0.17	0.15	0.12	0.08	0.034	0.0022	0.088
122	I	0.15	[0.00032,1]		0.21	0.2	0.19	0.16	0.11	0.053	0.013	0.00018	0.062
123	M	1.1	[0.23,3]		5.6e-08	2.1e-05	0.00052	0.0045	0.021	0.062	0.12	0.063	0.73
124	T	0.18	[0.00032,1]		0.2	0.2	0.18	0.15	0.1	0.05	0.011	7.4e-05	0.1
125	L	0.36	[0.00032,1]		0.14	0.14	0.14	0.13	0.11	0.084	0.048	0.0067	0.21
126	N	1.7	[0.5,3]		2.5e-14	3.4e-09	2.2e-06	0.00017	0.0042	0.049	0.29	0.37	0.29
127	D	1	[1,3]		1.1e-12	7.8e-09	1e-06	2.7e-05	0.00032	0.0022	0.01	0.021	0.97
128	I	0.15	[0.00032,1]		0.21	0.2	0.19	0.16	0.11	0.054	0.013	0.00019	0.064
129	K	0.2	[0.00032,1]		0.18	0.18	0.17	0.16	0.12	0.077	0.031	0.0016	0.074
130	I	0.16	[0.00032,1]		0.2	0.2	0.19	0.16	0.11	0.055	0.014	0.00026	0.073
131	I	0.88	[0.096,1]		0.00015	0.0028	0.013	0.035	0.061	0.07	0.042	0.0026	0.77
132	Q	0.26	[0.00032,1]		0.17	0.17	0.16	0.14	0.11	0.066	0.023	0.00066	0.15
133	V	0.18	[0.00032,1]		0.2	0.2	0.18	0.15	0.11	0.054	0.014	0.00027	0.094
134	S	0.71	[0.031,1]		0.00032	0.0062	0.03	0.083	0.16	0.22	0.19	0.024	0.28
135	C	0.28	[0.00032,1]		0.16	0.16	0.15	0.14	0.12	0.092	0.051	0.0063	0.12
136	G	0.29	[0.00032,1]		0.16	0.16	0.15	0.14	0.13	0.098	0.058	0.0095	0.1
137	H	1.1	[0.5,3]		5.1e-08	1.9e-05	0.00047	0.004	0.019	0.058	0.11	0.052	0.75
138	Y	0.34	[0.00032,1]		0.14	0.14	0.14	0.13	0.12	0.094	0.059	0.011	0.16
139	H	0.25	[0.00032,1]		0.17	0.17	0.16	0.15	0.12	0.074	0.03	0.0013	0.13
140	S	0.29	[0.00032,1]		0.16	0.16	0.16	0.14	0.11	0.065	0.024	0.00078	0.18
141	L	0.97	[0.096,3]		0.00014	0.0027	0.013	0.038	0.08	0.13	0.16	0.069	0.5
142	A	0.21	[0.00032,1]		0.19	0.19	0.17	0.15	0.11	0.06	0.018	0.00028	0.11
143	L	0.33	[0.00032,1]		0.15	0.15	0.14	0.13	0.11	0.082	0.043	0.0047	0.19
144	S	0.28	[0.00032,1]		0.17	0.17	0.16	0.14	0.1	0.057	0.018	0.00032	0.19
145	K	0.91	[0.096,1]		0.00011	0.0021	0.01	0.029	0.057	0.081	0.074	0.012	0.73
146	D	1	[0.5,1]		1.7e-08	6.3e-06	0.00016	0.0014	0.0065	0.02	0.039	0.021	0.91
147	S	0.87	[0.096,3]		0.00018	0.0035	0.017	0.048	0.098	0.15	0.16	0.039	0.49
148	Q	0.26	[0.00032,1]		0.17	0.17	0.16	0.14	0.11	0.067	0.024	0.00078	0.16
149	V	0.26	[0.00032,1]		0.16	0.16	0.16	0.14	0.12	0.082	0.038	0.0029	0.13
150	F	0.24	[0.00032,1]		0.17	0.17	0.16	0.15	0.13	0.091	0.046	0.0044	0.088
151	S	0.28	[0.00032,1]		0.17	0.17	0.16	0.14	0.1	0.058	0.018	0.00037	0.19
152	W	0.44	[0.00032,3]		0.13	0.13	0.12	0.12	0.11	0.097	0.073	0.026	0.19
153	G	0.3	[0.00032,1]		0.15	0.15	0.15	0.14	0.12	0.098	0.06	0.01	0.11
154	K	1.3	[0.23,3]		1.4e-07	5e-05	0.0013	0.011	0.05	0.15	0.29	0.22	0.27
155	N	0.22	[0.00032,1]		0.18	0.18	0.17	0.15	0.12	0.074	0.028	0.0011	0.1
156	S	0.23	[0.00032,1]		0.18	0.18	0.17	0.15	0.11	0.059	0.017	0.00029	0.13
157	H	1	[0.23,3]		5.9e-08	2.2e-05	0.00054	0.0046	0.021	0.058	0.096	0.029	0.79
158	G	0.31	[0.00032,1]		0.15	0.15	0.15	0.14	0.12	0.097	0.06	0.011	0.12
159	Q	0.29	[0.00032,1]		0.16	0.16	0.15	0.14	0.11	0.07	0.028	0.0012	0.18
160	L	0.36	[0.00032,1]		0.14	0.14	0.14	0.13	0.11	0.084	0.048	0.007	0.21
161	G	0.31	[0.00032,1]		0.15	0.15	0.15	0.14	0.12	0.092	0.053	0.0079	0.14
162	L	0.36	[0.00032,1]		0.14	0.14	0.14	0.13	0.11	0.084	0.048	0.0073	0.21
163	G	0.33	[0.00032,1]		0.15	0.15	0.14	0.14	0.12	0.099	0.063	0.013	0.13
164	K	0.23	[0.00032,1]		0.17	0.17	0.16	0.15	0.12	0.082	0.037	0.0027	0.098
165	E	0.95	[0.096,1]		8.2e-05	0.0016	0.0078	0.022	0.045	0.07	0.076	0.024	0.75
166	F	1.2	[0.5,3]		2e-08	7.5e-06	0.00019	0.0017	0.0089	0.032	0.086	0.12	0.75
167	P	0.98	[0.096,3]		0.00013	0.0025	0.013	0.036	0.077	0.13	0.16	0.075	0.51
168	S	0.31	[0.00032,1]		0.16	0.16	0.15	0.13	0.11	0.069	0.028	0.0013	0.2
169	Q	0.26	[0.00032,1]		0.17	0.17	0.16	0.14	0.11	0.067	0.024	0.00074	0.15
170	A	1.1	[0.23,3]		5.7e-08	2.1e-05	0.00053	0.0045	0.021	0.065	0.12	0.056	0.73
171	S	0.23	[0.00032,1]		0.18	0.18	0.17	0.15	0.11	0.06	0.018	0.00031	0.14
172	P	0.3	[0.00032,1]		0.15	0.15	0.15	0.14	0.12	0.086	0.046	0.005	0.15
173	Q	0.29	[0.00032,1]		0.16	0.16	0.15	0.14	0.11	0.07	0.028	0.0012	0.18
174	R	0.23	[0.00032,1]		0.18	0.18	0.17	0.15	0.11	0.067	0.024	0.00071	0.13
175	V	0.26	[0.00032,1]		0.16	0.16	0.16	0.14	0.12	0.082	0.038	0.0029	0.13
176	R	0.23	[0.00032,1]		0.18	0.18	0.17	0.15	0.11	0.067	0.024	0.00071	0.13
177	S	0.31	[0.00032,1]		0.16	0.16	0.15	0.13	0.11	0.069	0.028	0.0013	0.2
178	L	0.36	[0.00032,1]		0.14	0.14	0.14	0.13	0.11	0.084	0.048	0.0071	0.21
179	E	1	[0.096,3]		0.00017	0.0032	0.016	0.048	0.1	0.18	0.23	0.12	0.3
180	G	0.32	[0.00032,1]		0.15	0.15	0.14	0.14	0.12	0.097	0.061	0.012	0.13
181	I	0.25	[0.00032,1]		0.17	0.17	0.16	0.15	0.11	0.071	0.028	0.0014	0.13
182	P	0.31	[0.00032,1]		0.15	0.15	0.15	0.14	0.12	0.087	0.047	0.0057	0.16
183	L	0.97	[0.096,3]		0.00014	0.0026	0.013	0.038	0.08	0.13	0.16	0.07	0.5
184	A	0.2	[0.00032,1]		0.19	0.19	0.18	0.15	0.11	0.06	0.017	0.00028	0.11
185	Q	0.29	[0.00032,1]		0.16	0.16	0.15	0.14	0.11	0.07	0.028	0.0012	0.18
186	V	0.26	[0.00032,1]		0.16	0.16	0.16	0.14	0.12	0.082	0.038	0.0029	0.13
187	A	0.2	[0.00032,1]		0.19	0.19	0.18	0.15	0.11	0.059	0.017	0.00024	0.1
188	A	0.21	[0.00032,1]		0.19	0.18	0.17	0.15	0.11	0.061	0.018	0.00031	0.11
189	G	0.29	[0.00032,1]		0.16	0.16	0.15	0.14	0.12	0.096	0.056	0.0089	0.11
190	G	0.33	[0.00032,1]		0.15	0.15	0.14	0.14	0.12	0.099	0.063	0.013	0.13
191	A	1.1	[0.23,3]		2.4e-07	8.8e-05	0.0022	0.019	0.085	0.25	0.42	0.13	0.097
192	H	0.26	[0.00032,1]		0.17	0.17	0.16	0.14	0.12	0.075	0.031	0.0015	0.14
193	S	0.23	[0.00032,1]		0.18	0.18	0.17	0.15	0.11	0.06	0.018	0.00031	0.14
194	F	0.25	[0.00032,1]		0.17	0.17	0.16	0.15	0.13	0.091	0.047	0.0048	0.092
195	A	0.27	[0.00032,1]		0.17	0.16	0.16	0.14	0.11	0.071	0.028	0.0012	0.16
196	L	0.36	[0.00032,1]		0.14	0.14	0.14	0.13	0.11	0.084	0.048	0.0071	0.21
197	S	0.24	[0.00032,1]		0.18	0.18	0.17	0.14	0.11	0.057	0.017	0.00027	0.15
198	L	0.99	[0.096,3]		0.00015	0.0028	0.014	0.041	0.087	0.15	0.18	0.088	0.44
199	C	0.79	[0.031,1]		0.00023	0.0045	0.022	0.059	0.11	0.14	0.1	0.0085	0.56
200	G	0.33	[0.00032,1]		0.15	0.15	0.14	0.14	0.12	0.099	0.063	0.013	0.13
201	T	0.19	[0.00032,1]		0.2	0.19	0.18	0.15	0.1	0.052	0.012	0.0001	0.11
202	S	0.29	[0.00032,1]		0.17	0.16	0.16	0.14	0.1	0.059	0.02	0.00046	0.2
203	F	0.24	[0.00032,1]		0.17	0.17	0.16	0.15	0.13	0.091	0.046	0.0044	0.088
204	G	0.32	[0.00032,1]		0.15	0.15	0.15	0.14	0.12	0.092	0.054	0.0084	0.15
205	W	0.44	[0.00032,3]		0.13	0.13	0.12	0.12	0.11	0.097	0.073	0.026	0.19
206	G	0.29	[0.00032,1]		0.15	0.15	0.15	0.14	0.12	0.098	0.059	0.01	0.11
207	S	0.95	[0.23,1]		1.2e-07	4.6e-05	0.0011	0.0092	0.039	0.097	0.12	0.016	0.71
208	N	0.22	[0.00032,1]		0.18	0.18	0.17	0.15	0.12	0.075	0.029	0.0012	0.1
209	S	0.93	[0.23,1]		1.8e-07	6.6e-05	0.0016	0.013	0.057	0.15	0.19	0.025	0.57
210	A	0.58	[0.031,1]		0.00048	0.0091	0.044	0.12	0.21	0.25	0.16	0.0079	0.21
211	G	0.33	[0.00032,1]		0.15	0.15	0.14	0.14	0.12	0.099	0.063	0.013	0.13
212	Q	0.29	[0.00032,1]		0.16	0.16	0.15	0.14	0.11	0.07	0.028	0.0012	0.18
213	L	0.36	[0.00032,1]		0.14	0.14	0.14	0.13	0.11	0.084	0.048	0.0071	0.21
214	A	0.27	[0.00032,1]		0.17	0.16	0.16	0.14	0.11	0.071	0.028	0.0012	0.16
215	L	0.99	[0.096,3]		9.1e-05	0.0017	0.0087	0.025	0.053	0.088	0.11	0.05	0.66
216	S	1	[0.23,3]		2.8e-07	0.0001	0.0026	0.021	0.093	0.25	0.38	0.11	0.14
217	G	1.2	[0.096,3]		7.9e-05	0.0015	0.0078	0.024	0.056	0.11	0.19	0.19	0.42
218	R	1.2	[0.23,3]		1.1e-07	4.1e-05	0.001	0.0091	0.045	0.15	0.32	0.18	0.3
219	N	0.17	[0.00032,1]		0.2	0.2	0.18	0.16	0.12	0.064	0.019	0.00036	0.065
220	V	0.86	[0.096,1]		0.00016	0.003	0.015	0.04	0.075	0.099	0.078	0.01	0.68
221	P	1.2	[0.23,3]		7.2e-08	2.7e-05	0.00067	0.0058	0.028	0.091	0.19	0.13	0.55
222	V	1.1	[0.5,3]		2.4e-08	9e-06	0.00023	0.0019	0.0093	0.029	0.059	0.039	0.86
223	Q	0.26	[0.00032,1]		0.17	0.17	0.16	0.14	0.11	0.066	0.024	0.00069	0.15
224	S	0.8	[0.031,1]		0.00022	0.0043	0.021	0.055	0.098	0.12	0.076	0.004	0.63
225	N	0.97	[0.096,3]		6.8e-05	0.0013	0.0065	0.019	0.039	0.063	0.075	0.028	0.77
226	K	0.23	[0.00032,1]		0.17	0.17	0.17	0.15	0.12	0.081	0.036	0.0025	0.094
227	P	0.26	[0.00032,1]		0.16	0.16	0.16	0.14	0.12	0.084	0.04	0.003	0.12
228	L	2.6	[1,3]		5.3e-12	3.8e-08	5e-06	0.00015	0.002	0.017	0.12	0.82	0.036
229	S	0.88	[0.096,1]		0.00014	0.0026	0.013	0.034	0.061	0.075	0.051	0.0033	0.76
230	V	2.5	[0.5,3]		1e-14	1.4e-09	9.2e-07	7.3e-05	0.0019	0.025	0.19	0.74	0.038
231	G	0.79	[0.031,3]		0.00025	0.0048	0.023	0.065	0.12	0.17	0.15	0.026	0.43
232	A	0.22	[0.00032,1]		0.18	0.18	0.17	0.15	0.11	0.061	0.019	0.00035	0.12
233	L	0.36	[0.00032,1]		0.14	0.14	0.14	0.13	0.11	0.084	0.048	0.0067	0.21
234	K	0.76	[0.031,3]		0.00029	0.0056	0.028	0.077	0.15	0.21	0.2	0.037	0.29
235	N	0.94	[0.23,3]		2.3e-07	8.5e-05	0.0021	0.017	0.076	0.2	0.28	0.054	0.37
236	L	0.33	[0.00032,1]		0.15	0.15	0.14	0.13	0.11	0.086	0.049	0.0066	0.18
237	G	0.82	[0.031,3]		0.00023	0.0043	0.021	0.06	0.12	0.18	0.19	0.041	0.38
238	V	0.26	[0.00032,1]		0.17	0.16	0.16	0.14	0.12	0.081	0.037	0.0026	0.12
239	V	1.5	[0.5,3]		7.8e-11	5.6e-07	7.1e-05	0.0018	0.02	0.12	0.39	0.29	0.19
240	Y	1.2	[0.5,3]		4.5e-08	1.7e-05	0.00043	0.0038	0.019	0.062	0.14	0.13	0.65
241	I	0.24	[0.00032,1]		0.17	0.17	0.17	0.15	0.11	0.071	0.027	0.0013	0.13
242	S	0.23	[0.00032,1]		0.18	0.18	0.17	0.15	0.11	0.059	0.017	0.00027	0.13
243	C	0.28	[0.00032,1]		0.16	0.16	0.15	0.14	0.12	0.092	0.051	0.0062	0.12
244	G	0.23	[0.00032,1]		0.17	0.17	0.16	0.15	0.12	0.086	0.04	0.0029	0.091
245	D	1.1	[1,3]		2.5e-12	1.8e-08	2.3e-06	6.3e-05	0.00075	0.0054	0.026	0.068	0.9
246	A	1.2	[1,3]		5.1e-12	3.6e-08	4.7e-06	0.00013	0.0015	0.01	0.046	0.088	0.86
247	H	0.25	[0.00032,1]		0.17	0.17	0.16	0.15	0.12	0.074	0.03	0.0013	0.13
248	T	0.18	[0.00032,1]		0.2	0.2	0.18	0.15	0.1	0.05	0.011	7.4e-05	0.1
249	A	0.83	[0.096,1]		0.00019	0.0037	0.018	0.047	0.086	0.1	0.071	0.0046	0.67
250	V	0.25	[0.00032,1]		0.17	0.17	0.16	0.15	0.12	0.079	0.035	0.0023	0.12
251	L	0.25	[0.00032,1]		0.17	0.17	0.16	0.15	0.12	0.083	0.039	0.0028	0.11
252	T	0.98	[0.23,3]		1.2e-07	4.3e-05	0.0011	0.009	0.04	0.11	0.16	0.036	0.64
253	Q	0.28	[0.00032,1]		0.16	0.16	0.16	0.14	0.11	0.07	0.027	0.0011	0.17
254	D	1	[0.23,3]		6.9e-08	2.6e-05	0.00064	0.0053	0.024	0.066	0.1	0.031	0.77
255	G	0.32	[0.00032,1]		0.15	0.15	0.15	0.14	0.12	0.098	0.062	0.012	0.12
256	K	0.2	[0.00032,1]		0.18	0.18	0.17	0.16	0.12	0.077	0.031	0.0016	0.074
257	V	0.25	[0.00032,1]		0.17	0.17	0.16	0.15	0.12	0.077	0.033	0.0019	0.12
258	F	0.31	[0.00032,1]		0.15	0.15	0.15	0.14	0.12	0.095	0.057	0.0093	0.13
259	T	0.21	[0.00032,1]		0.18	0.18	0.17	0.15	0.11	0.066	0.022	0.00048	0.11
260	F	0.24	[0.00032,1]		0.17	0.17	0.16	0.15	0.13	0.09	0.045	0.0041	0.085
261	G	0.29	[0.00032,1]		0.16	0.16	0.15	0.14	0.13	0.098	0.058	0.0095	0.1
262	D	0.23	[0.00032,1]		0.17	0.17	0.16	0.15	0.12	0.085	0.039	0.0031	0.092
263	N	0.16	[0.00032,1]		0.2	0.2	0.19	0.16	0.12	0.063	0.018	0.00032	0.063
264	R	1.1	[0.5,3]		3.2e-11	2.3e-07	2.9e-05	0.00074	0.0078	0.044	0.13	0.064	0.75
265	S	1.1	[1,3]		2e-12	1.4e-08	1.8e-06	4.8e-05	0.00056	0.0038	0.017	0.029	0.95
266	G	0.29	[0.00032,1]		0.16	0.15	0.15	0.14	0.13	0.098	0.059	0.0098	0.1
267	Q	0.28	[0.00032,1]		0.16	0.16	0.16	0.14	0.11	0.07	0.027	0.0011	0.17
268	L	0.36	[0.00032,1]		0.14	0.14	0.14	0.13	0.11	0.084	0.048	0.0067	0.21
269	G	0.29	[0.00032,1]		0.16	0.16	0.15	0.14	0.13	0.098	0.058	0.0095	0.1
270	Y	0.88	[0.096,1]		0.00014	0.0027	0.013	0.038	0.075	0.11	0.11	0.021	0.64
271	S	1	[0.23,3]		2e-07	7.4e-05	0.0018	0.015	0.069	0.19	0.3	0.075	0.34
272	P	0.99	[0.096,3]		0.00013	0.0025	0.012	0.036	0.076	0.13	0.16	0.078	0.51
273	T	0.57	[0.031,1]		0.00054	0.01	0.049	0.13	0.21	0.21	0.1	0.0021	0.29
274	P	0.73	[0.031,1]		0.0003	0.0058	0.028	0.076	0.14	0.18	0.13	0.011	0.43
275	E	1.1	[0.5,3]		3e-08	1.1e-05	0.00028	0.0025	0.012	0.038	0.08	0.05	0.82
276	K	0.94	[0.096,3]		0.00014	0.0026	0.013	0.038	0.082	0.14	0.16	0.058	0.51
277	R	0.97	[0.23,3]		1.1e-07	4.2e-05	0.001	0.0084	0.036	0.093	0.13	0.025	0.71
278	G	0.24	[0.00032,1]		0.17	0.17	0.16	0.15	0.12	0.086	0.041	0.0032	0.094
279	P	0.27	[0.00032,1]		0.16	0.16	0.16	0.14	0.12	0.084	0.041	0.0033	0.13
280	Q	0.26	[0.00032,1]		0.17	0.17	0.16	0.14	0.11	0.066	0.024	0.00075	0.15
281	L	0.87	[0.096,3]		0.00021	0.0041	0.02	0.058	0.12	0.18	0.2	0.062	0.35
282	V	0.86	[0.096,3]		0.00018	0.0035	0.017	0.048	0.094	0.14	0.13	0.028	0.54
283	E	0.21	[0.00032,1]		0.18	0.18	0.17	0.15	0.13	0.084	0.037	0.0022	0.072
284	R	1	[0.5,1]		3.4e-08	1.2e-05	0.00031	0.0026	0.012	0.033	0.052	0.016	0.88
285	I	0.17	[0.00032,1]		0.2	0.2	0.18	0.16	0.11	0.057	0.015	0.00032	0.079
286	D	1.2	[0.23,3]		1.5e-07	5.6e-05	0.0014	0.012	0.057	0.17	0.33	0.15	0.27
287	G	0.31	[0.00032,1]		0.15	0.15	0.15	0.14	0.12	0.092	0.053	0.0079	0.14
288	L	0.33	[0.00032,1]		0.15	0.15	0.14	0.13	0.11	0.086	0.048	0.0061	0.18
289	V	0.19	[0.00032,1]		0.2	0.19	0.18	0.15	0.11	0.055	0.015	0.00031	0.099
290	S	0.28	[0.00032,1]		0.17	0.17	0.16	0.14	0.1	0.057	0.018	0.00033	0.19
291	Q	0.28	[0.00032,1]		0.16	0.16	0.16	0.14	0.11	0.07	0.027	0.0011	0.17
292	I	0.57	[0.031,1]		0.00055	0.01	0.049	0.13	0.21	0.22	0.11	0.0045	0.26
293	D	0.19	[0.00032,1]		0.18	0.18	0.18	0.16	0.12	0.08	0.033	0.0018	0.059
294	C	0.29	[0.00032,1]		0.16	0.16	0.15	0.14	0.12	0.092	0.051	0.0065	0.12
295	G	0.29	[0.00032,1]		0.16	0.16	0.15	0.14	0.13	0.098	0.058	0.0095	0.1
296	S	0.7	[0.031,1]		0.00039	0.0074	0.035	0.089	0.15	0.15	0.068	0.0014	0.51
297	Y	1	[1,3]		3.5e-09	1.3e-06	3.3e-05	0.00029	0.0015	0.005	0.012	0.013	0.97
298	H	0.23	[0.00032,1]		0.18	0.17	0.17	0.15	0.12	0.072	0.028	0.0011	0.12
299	T	0.26	[0.00032,1]		0.17	0.17	0.16	0.14	0.11	0.063	0.021	0.00052	0.16
300	L	0.78	[0.031,3]		0.00027	0.0052	0.025	0.071	0.14	0.2	0.19	0.037	0.33
301	A	0.21	[0.00032,1]		0.19	0.19	0.18	0.15	0.11	0.06	0.017	0.00027	0.11
302	Y	0.27	[0.00032,1]		0.16	0.16	0.16	0.15	0.12	0.091	0.048	0.0053	0.11
303	V	0.78	[0.031,3]		0.00027	0.0052	0.025	0.07	0.14	0.19	0.17	0.031	0.38
304	H	0.94	[0.096,3]		0.00012	0.0024	0.012	0.034	0.07	0.11	0.13	0.043	0.6
305	T	0.25	[0.00032,1]		0.17	0.17	0.16	0.14	0.11	0.062	0.021	0.00047	0.16
306	T	0.19	[0.00032,1]		0.2	0.2	0.18	0.15	0.1	0.051	0.012	9.2e-05	0.1
307	G	0.24	[0.00032,1]		0.17	0.17	0.16	0.15	0.12	0.087	0.043	0.0036	0.096
308	Q	0.83	[0.096,1]		0.00019	0.0036	0.017	0.048	0.092	0.13	0.11	0.013	0.59
309	V	0.26	[0.00032,1]		0.17	0.16	0.16	0.14	0.12	0.081	0.037	0.0026	0.12
310	V	0.23	[0.00032,1]		0.18	0.18	0.17	0.15	0.11	0.07	0.026	0.00098	0.12
311	S	0.23	[0.00032,1]		0.18	0.18	0.17	0.15	0.11	0.056	0.016	0.00021	0.14
312	F	0.24	[0.00032,1]		0.17	0.17	0.16	0.15	0.13	0.09	0.045	0.0041	0.085
313	G	0.23	[0.00032,1]		0.17	0.17	0.16	0.15	0.12	0.086	0.04	0.0029	0.091
314	H	1.1	[0.23,3]		1e-07	3.8e-05	0.00095	0.0081	0.038	0.11	0.21	0.087	0.54
315	G	0.99	[0.096,3]		8.5e-05	0.0016	0.0082	0.024	0.05	0.083	0.1	0.048	0.68
316	P	0.27	[0.00032,1]		0.16	0.16	0.16	0.14	0.12	0.084	0.041	0.0033	0.13
317	S	0.84	[0.096,1]		3.3e-07	0.00012	0.003	0.024	0.094	0.21	0.21	0.015	0.44
318	D	1.5	[0.5,3]		2.3e-08	8.4e-06	0.00022	0.002	0.011	0.041	0.12	0.25	0.57
319	T	1.6	[0.5,3]		1.6e-11	1.1e-07	1.5e-05	0.0004	0.0047	0.033	0.15	0.29	0.52
320	S	0.96	[0.23,1]		9.3e-08	3.4e-05	0.00085	0.007	0.03	0.076	0.1	0.014	0.77
321	K	1.6	[0.5,3]		3.6e-11	2.6e-07	3.3e-05	0.00087	0.0099	0.064	0.25	0.29	0.38
322	P	1	[0.23,3]		6.9e-08	2.5e-05	0.00064	0.0054	0.025	0.072	0.13	0.052	0.72
323	T	0.97	[0.23,3]		1.4e-07	5.2e-05	0.0013	0.011	0.046	0.12	0.17	0.034	0.62
324	H	0.19	[0.00032,1]		0.19	0.19	0.18	0.15	0.12	0.066	0.021	0.00047	0.091
325	P	0.9	[0.096,3]		0.00016	0.0032	0.016	0.045	0.092	0.14	0.16	0.046	0.5
326	E	0.92	[0.096,1]		0.0001	0.0019	0.0096	0.027	0.054	0.081	0.083	0.02	0.72
327	A	0.71	[0.031,1]		0.00032	0.0062	0.03	0.084	0.16	0.22	0.18	0.024	0.29
328	L	0.99	[0.096,3]		9.8e-05	0.0019	0.0094	0.027	0.057	0.095	0.12	0.057	0.64
329	T	1.1	[0.5,3]		1.6e-11	1.1e-07	1.4e-05	0.00037	0.004	0.024	0.083	0.074	0.81
330	E	0.24	[0.00032,1]		0.17	0.17	0.16	0.15	0.12	0.086	0.041	0.003	0.093
331	N	0.73	[0.031,1]		0.00029	0.0056	0.027	0.075	0.14	0.19	0.15	0.015	0.4
332	F	1.6	[1,3]		8.2e-12	5.9e-08	7.8e-06	0.00022	0.0027	0.021	0.12	0.31	0.55
333	D	0.24	[0.00032,1]		0.17	0.17	0.16	0.15	0.12	0.085	0.039	0.0027	0.095
334	I	1.4	[0.5,3]		4.1e-11	2.9e-07	3.7e-05	0.00097	0.011	0.066	0.24	0.24	0.44
335	S	1.2	[0.5,3]		5.3e-11	3.8e-07	4.8e-05	0.0012	0.013	0.074	0.22	0.13	0.56
336	C	0.36	[0.00032,1]		0.14	0.14	0.14	0.13	0.12	0.094	0.06	0.012	0.17
337	L	0.36	[0.00032,1]		0.14	0.14	0.14	0.13	0.11	0.084	0.048	0.0069	0.21
338	I	1	[0.23,3]		2.3e-07	8.5e-05	0.0021	0.017	0.075	0.2	0.28	0.081	0.35
339	S	0.23	[0.00032,1]		0.18	0.18	0.17	0.15	0.11	0.056	0.016	0.00021	0.14
340	A	0.19	[0.00032,1]		0.19	0.19	0.18	0.15	0.11	0.058	0.016	0.00021	0.1
341	E	2.2	[1,3]		1.3e-15	1.9e-10	1.3e-07	1.1e-05	0.00033	0.0056	0.066	0.58	0.35
342	D	0.91	[0.031,3]		0.00026	0.005	0.025	0.072	0.15	0.25	0.3	0.12	0.079
343	F	0.9	[0.096,3]		0.00013	0.0025	0.012	0.035	0.071	0.11	0.11	0.027	0.63
344	V	1.1	[0.5,3]		3.8e-08	1.4e-05	0.00036	0.0031	0.015	0.046	0.093	0.054	0.79
345	D	0.84	[0.096,1]		0.00018	0.0034	0.017	0.046	0.087	0.12	0.1	0.012	0.61
346	V	0.85	[0.096,1]		0.00018	0.0035	0.017	0.045	0.078	0.091	0.058	0.005	0.7
347	Q	0.8	[0.031,1]		0.00022	0.0043	0.021	0.057	0.1	0.14	0.1	0.0082	0.57
348	V	0.26	[0.00032,1]		0.17	0.17	0.16	0.14	0.11	0.068	0.025	0.0011	0.15
349	K	0.2	[0.00032,1]		0.18	0.18	0.17	0.15	0.12	0.077	0.031	0.0017	0.075
350	H	0.24	[0.00032,1]		0.17	0.17	0.16	0.15	0.12	0.073	0.029	0.0012	0.12
351	I	0.17	[0.00032,1]		0.2	0.2	0.18	0.16	0.11	0.057	0.015	0.00032	0.079
352	F	0.24	[0.00032,1]		0.17	0.17	0.16	0.15	0.13	0.09	0.045	0.0041	0.085
353	A	0.19	[0.00032,1]		0.19	0.19	0.18	0.15	0.11	0.058	0.016	0.00021	0.1
354	G	0.29	[0.00032,1]		0.16	0.16	0.15	0.14	0.13	0.098	0.058	0.0095	0.1
355	T	0.8	[0.096,1]		0.00022	0.0042	0.02	0.055	0.1	0.13	0.096	0.0082	0.58
356	Y	0.9	[0.096,3]		0.00016	0.003	0.015	0.042	0.086	0.13	0.15	0.043	0.53
357	A	0.26	[0.00032,1]		0.17	0.17	0.16	0.14	0.11	0.07	0.027	0.001	0.15
358	N	0.2	[0.00032,1]		0.19	0.18	0.17	0.15	0.12	0.071	0.025	0.00081	0.089
359	F	0.24	[0.00032,1]		0.17	0.17	0.16	0.15	0.13	0.09	0.045	0.0041	0.085
360	V	0.26	[0.00032,1]		0.17	0.16	0.16	0.14	0.12	0.081	0.037	0.0026	0.12
361	T	0.21	[0.00032,1]		0.18	0.18	0.17	0.15	0.11	0.066	0.022	0.00048	0.11
362	T	0.18	[0.00032,1]		0.2	0.2	0.18	0.15	0.1	0.05	0.011	7.4e-05	0.1
363	H	1.3	[1,3]		1.1e-11	7.6e-08	9.8e-06	0.00026	0.0031	0.021	0.092	0.17	0.71
364	Q	0.83	[0.096,1]		0.00019	0.0036	0.017	0.048	0.092	0.13	0.11	0.013	0.59
365	D	1.1	[0.23,3]		6.4e-08	2.4e-05	0.0006	0.0051	0.024	0.072	0.14	0.064	0.7
366	T	0.82	[0.096,3]		4.2e-07	0.00015	0.0038	0.031	0.13	0.32	0.39	0.047	0.077
367	S	0.39	[0.031,1]		0.00079	0.015	0.071	0.18	0.29	0.3	0.13	0.0027	0.0039
368	S	1.2	[0.23,3]		2.9e-07	8.2e-05	0.002	0.017	0.08	0.24	0.43	0.17	0.059
369	T	0.66	[0.031,1]		0.00038	0.0072	0.035	0.095	0.18	0.23	0.17	0.015	0.27
370	R	2.1	[1,3]		2.1e-18	5.7e-12	1.9e-08	4.5e-06	0.00027	0.0069	0.091	0.57	0.33
371	A	0.81	[0.031,1]		0.00023	0.0045	0.021	0.056	0.097	0.11	0.067	0.0049	0.64
372	P	1.7	[0.5,3]		1.1e-11	8.2e-08	1.1e-05	0.00029	0.0035	0.025	0.13	0.37	0.48
373	G	1.1	[0.23,3]		6.9e-08	2.6e-05	0.00064	0.0054	0.025	0.075	0.14	0.065	0.69
374	K	0.21	[0.00032,1]		0.18	0.18	0.17	0.15	0.12	0.079	0.033	0.002	0.08
375	T	0.9	[0.096,1]		0.00011	0.0021	0.01	0.028	0.054	0.072	0.059	0.0075	0.77
376	L	0.36	[0.00032,1]		0.14	0.14	0.14	0.13	0.11	0.085	0.049	0.0072	0.2
377	P	0.28	[0.00032,1]		0.16	0.16	0.15	0.14	0.12	0.085	0.042	0.0038	0.14
378	E	0.91	[0.096,1]		0.00012	0.0022	0.011	0.031	0.062	0.093	0.093	0.021	0.69
379	I	0.16	[0.00032,1]		0.2	0.2	0.19	0.16	0.11	0.056	0.014	0.00025	0.068
380	S	0.24	[0.00032,1]		0.18	0.18	0.17	0.15	0.11	0.061	0.019	0.00036	0.14
381	R	0.96	[0.096,3]		0.00013	0.0026	0.013	0.037	0.076	0.12	0.14	0.06	0.55
382	I	0.95	[0.23,1]		1.6e-07	5.9e-05	0.0014	0.012	0.048	0.12	0.14	0.024	0.66
383	S	1.7	[0.5,3]		7.3e-11	5.2e-07	6.7e-05	0.0017	0.019	0.12	0.4	0.36	0.1
384	Q	1.1	[0.23,3]		8.3e-08	3.1e-05	0.00077	0.0066	0.03	0.09	0.16	0.06	0.65
385	S	0.3	[0.00032,1]		0.16	0.16	0.15	0.14	0.11	0.068	0.027	0.0011	0.19
386	M	0.87	[0.031,3]		0.00023	0.0044	0.022	0.062	0.13	0.19	0.21	0.07	0.31
387	A	0.77	[0.031,1]		0.00026	0.0049	0.024	0.065	0.12	0.15	0.11	0.0084	0.52
388	E	0.23	[0.00032,1]		0.17	0.17	0.17	0.15	0.12	0.086	0.041	0.0039	0.083
389	K	0.21	[0.00032,1]		0.18	0.18	0.17	0.15	0.12	0.079	0.033	0.002	0.08
390	W	0.44	[0.00032,3]		0.13	0.13	0.12	0.12	0.11	0.097	0.073	0.026	0.2
391	I	1	[1,3]		1.1e-11	8.1e-08	1e-05	0.00026	0.0026	0.014	0.036	0.012	0.93
392	A	0.58	[0.031,1]		0.00048	0.0092	0.044	0.12	0.21	0.25	0.16	0.0079	0.21
393	V	1.4	[0.23,3]		1.6e-07	5.9e-05	0.0015	0.013	0.062	0.2	0.42	0.3	0.0042
394	K	1.9	[1,3]		6e-15	8.3e-10	5.5e-07	4.4e-05	0.0012	0.016	0.13	0.46	0.39
395	R	2.6	[1,3]		1.3e-18	3.4e-12	1.1e-08	2.8e-06	0.00018	0.0051	0.082	0.79	0.12
396	R	2.4	[1,3]		8.5e-19	5.6e-13	1.7e-09	4.2e-07	3e-05	0.001	0.025	0.72	0.25
397	S	0.94	[0.23,3]		3e-07	9.7e-05	0.0024	0.02	0.086	0.23	0.32	0.063	0.28
398	T	1.3	[0.23,3]		1e-10	7.1e-07	9.1e-05	0.0023	0.024	0.13	0.39	0.2	0.25
399	E	0.21	[0.00032,1]		0.18	0.18	0.17	0.15	0.13	0.084	0.038	0.0024	0.073
400	H	2.7	[1,3]*		4.9e-15	6.7e-10	4.5e-07	3.7e-05	0.001	0.016	0.15	0.83	0.0019
401	E	1.1	[0.5,3]		4.7e-08	1.7e-05	0.00044	0.0038	0.018	0.058	0.12	0.073	0.73
402	M	1.2	[1,3]		6.9e-12	4.9e-08	6.4e-06	0.00017	0.002	0.014	0.06	0.11	0.81
403	A	0.95	[0.23,1]		1.4e-07	5.1e-05	0.0013	0.01	0.045	0.11	0.15	0.024	0.65
404	K	1.4	[0.23,3]		1.4e-07	5.2e-05	0.0013	0.011	0.055	0.17	0.36	0.27	0.12
405	S	0.48	[0.031,1]		0.00067	0.013	0.06	0.15	0.25	0.25	0.12	0.0023	0.15
406	E	0.21	[0.00032,1]		0.18	0.18	0.17	0.15	0.13	0.084	0.037	0.0022	0.072
407	I	0.98	[0.23,3]		2.6e-07	9.5e-05	0.0024	0.019	0.082	0.21	0.3	0.08	0.31
408	R	1	[0.23,3]		2e-07	7.3e-05	0.0018	0.015	0.067	0.18	0.28	0.075	0.38
409	M	0.99	[0.23,3]		2e-07	7.2e-05	0.0018	0.015	0.067	0.18	0.28	0.07	0.38
410	I	0.15	[0.00032,1]		0.21	0.2	0.19	0.16	0.11	0.053	0.013	0.00018	0.062
411	F	0.24	[0.00032,1]		0.17	0.17	0.16	0.15	0.13	0.09	0.045	0.0041	0.085
412	S	0.28	[0.00032,1]		0.17	0.17	0.16	0.14	0.1	0.057	0.018	0.00032	0.19
413	S	0.24	[0.00032,1]		0.18	0.18	0.17	0.15	0.11	0.056	0.016	0.00023	0.15
414	P	0.26	[0.00032,1]		0.16	0.16	0.16	0.14	0.12	0.084	0.04	0.003	0.12
415	A	0.19	[0.00032,1]		0.19	0.19	0.18	0.15	0.11	0.058	0.016	0.00021	0.1
416	C	0.28	[0.00032,1]		0.16	0.16	0.15	0.14	0.12	0.092	0.051	0.0062	0.12
417	L	0.36	[0.00032,1]		0.14	0.14	0.14	0.13	0.11	0.084	0.048	0.0067	0.21
418	T	0.19	[0.00032,1]		0.2	0.2	0.18	0.15	0.1	0.05	0.011	8e-05	0.1
419	A	0.22	[0.00032,1]		0.19	0.18	0.17	0.15	0.11	0.061	0.018	0.00032	0.12
420	S	0.16	[0.00032,1]		0.21	0.21	0.19	0.16	0.1	0.045	0.0086	3.8e-05	0.084
421	F	0.24	[0.00032,1]		0.17	0.17	0.16	0.15	0.13	0.09	0.045	0.0041	0.085
422	L	0.33	[0.00032,1]		0.15	0.15	0.14	0.13	0.11	0.082	0.043	0.0048	0.19
423	K	0.23	[0.00032,1]		0.17	0.17	0.17	0.15	0.12	0.081	0.036	0.0025	0.094
424	K	0.2	[0.00032,1]		0.18	0.18	0.17	0.15	0.12	0.078	0.031	0.0017	0.077
425	R	0.2	[0.00032,1]		0.19	0.19	0.18	0.15	0.11	0.06	0.017	0.0003	0.11
426	G	1.1	[0.5,3]		4.1e-08	1.5e-05	0.00039	0.0034	0.016	0.053	0.12	0.083	0.73
427	T	0.92	[0.23,3]		2.2e-07	8e-05	0.002	0.016	0.069	0.18	0.23	0.033	0.47
428	G	1.2	[0.5,3]		4.2e-08	1.6e-05	0.0004	0.0035	0.017	0.057	0.13	0.13	0.66
429	E	0.21	[0.00032,1]		0.18	0.18	0.17	0.15	0.13	0.084	0.037	0.0022	0.072
430	T	1	[0.5,1]		3.8e-08	1.4e-05	0.00035	0.003	0.013	0.038	0.063	0.018	0.86
431	T	1.1	[0.5,3]		2.1e-11	1.5e-07	1.9e-05	0.00049	0.0052	0.029	0.089	0.062	0.81
432	S	0.84	[0.096,1]		0.00017	0.0033	0.016	0.045	0.087	0.12	0.1	0.013	0.61
433	I	0.61	[0.031,1]		0.00048	0.0091	0.044	0.11	0.19	0.21	0.12	0.0073	0.3
434	D	0.18	[0.00032,1]		0.19	0.18	0.18	0.16	0.13	0.08	0.032	0.0014	0.056
435	V	0.26	[0.00032,1]		0.17	0.16	0.16	0.14	0.12	0.081	0.037	0.0026	0.12
436	D	0.24	[0.00032,1]		0.17	0.17	0.16	0.15	0.12	0.085	0.039	0.0027	0.095
437	L	0.33	[0.00032,1]		0.15	0.15	0.14	0.13	0.11	0.082	0.043	0.0047	0.19
438	E	1.1	[0.5,3]		5.3e-08	2e-05	0.00049	0.0042	0.02	0.061	0.12	0.061	0.73
439	M	0.82	[0.096,1]		0.0002	0.0037	0.018	0.049	0.089	0.11	0.079	0.0055	0.64
440	A	0.21	[0.00032,1]		0.19	0.19	0.18	0.15	0.11	0.059	0.017	0.00026	0.11
441	R	0.2	[0.00032,1]		0.19	0.19	0.18	0.15	0.11	0.06	0.017	0.0003	0.11
442	D	0.18	[0.00032,1]		0.19	0.18	0.18	0.16	0.13	0.08	0.032	0.0013	0.056
443	T	0.26	[0.00032,1]		0.17	0.17	0.16	0.14	0.11	0.063	0.021	0.00052	0.16
444	F	0.31	[0.00032,1]		0.15	0.15	0.15	0.14	0.12	0.095	0.057	0.0093	0.13
445	K	0.93	[0.096,1]		8.6e-05	0.0016	0.0081	0.023	0.044	0.064	0.061	0.013	0.78
446	K	0.23	[0.00032,1]		0.17	0.17	0.17	0.15	0.12	0.081	0.036	0.0025	0.094
447	L	0.33	[0.00032,1]		0.15	0.15	0.14	0.13	0.11	0.082	0.043	0.0048	0.19
448	T	0.21	[0.00032,1]		0.18	0.18	0.17	0.15	0.11	0.066	0.022	0.00048	0.11
449	K	1	[1,3]		8.3e-09	3.1e-06	7.7e-05	0.00066	0.0031	0.0093	0.018	0.0097	0.96
450	K	0.83	[0.096,3]		0.00021	0.0041	0.02	0.055	0.11	0.15	0.13	0.025	0.51
451	E	0.77	[0.031,3]		0.00027	0.0052	0.026	0.071	0.14	0.2	0.19	0.032	0.34
452	W	0.43	[0.00032,1]		0.13	0.13	0.13	0.12	0.11	0.097	0.072	0.025	0.19
453	I	0.17	[0.00032,1]		0.2	0.2	0.18	0.16	0.11	0.057	0.015	0.00032	0.079
454	S	0.23	[0.00032,1]		0.18	0.18	0.17	0.15	0.11	0.056	0.016	0.00021	0.14
455	S	1.1	[1,3]		3.9e-12	1.9e-08	2.4e-06	6.2e-05	0.00071	0.0047	0.019	0.031	0.94
456	M	0.68	[0.031,1]		0.00036	0.0068	0.033	0.088	0.16	0.19	0.13	0.0075	0.39
457	I	0.57	[0.031,1]		0.00053	0.01	0.049	0.13	0.21	0.22	0.11	0.0045	0.27
458	T	0.19	[0.00032,1]		0.2	0.19	0.18	0.15	0.1	0.052	0.012	0.0001	0.11
459	T	0.77	[0.031,1]		0.00026	0.0049	0.024	0.065	0.12	0.15	0.11	0.0086	0.52
460	C	0.96	[0.096,3]		0.00011	0.0021	0.01	0.03	0.062	0.1	0.12	0.048	0.62
461	L	0.98	[0.096,3]		9.5e-05	0.0018	0.0091	0.026	0.055	0.091	0.11	0.048	0.66
462	E	2	[0.5,3]		1.7e-11	1.2e-07	1.6e-05	0.00043	0.0052	0.038	0.19	0.5	0.27
463	D	0.18	[0.00032,1]		0.19	0.18	0.18	0.16	0.13	0.08	0.032	0.0014	0.057
464	D	0.98	[0.23,1]		7.9e-08	2.9e-05	0.00072	0.0059	0.026	0.067	0.093	0.018	0.79
465	L	0.35	[0.00032,1]		0.14	0.14	0.14	0.13	0.11	0.084	0.047	0.0063	0.19
466	L	0.31	[0.00032,1]		0.15	0.15	0.15	0.14	0.12	0.088	0.049	0.0063	0.15
467	R	0.84	[0.096,1]		0.00018	0.0034	0.017	0.045	0.082	0.1	0.073	0.0061	0.67
468	A	0.19	[0.00032,1]		0.19	0.19	0.18	0.15	0.11	0.058	0.016	0.00021	0.1
469	L	0.25	[0.00032,1]		0.17	0.17	0.16	0.15	0.12	0.083	0.038	0.0026	0.11
470	P	0.28	[0.00032,1]		0.16	0.16	0.15	0.14	0.12	0.084	0.042	0.0036	0.14
471	C	0.99	[0.096,3]		6.4e-05	0.0012	0.0061	0.018	0.037	0.061	0.075	0.033	0.77
472	H	1.9	[1,3]		3.4e-15	4.7e-10	3.1e-07	2.6e-05	0.00072	0.01	0.096	0.47	0.42
473	S	0.23	[0.00032,1]		0.18	0.18	0.17	0.15	0.11	0.056	0.016	0.00021	0.14
474	P	1.3	[0.5,3]		1.4e-08	5.2e-06	0.00014	0.0013	0.0077	0.033	0.11	0.18	0.67
475	H	0.25	[0.00032,1]		0.17	0.17	0.16	0.15	0.12	0.074	0.03	0.0013	0.13
476	Q	0.8	[0.096,1]		0.00022	0.0041	0.02	0.055	0.1	0.14	0.11	0.01	0.56
477	E	0.21	[0.00032,1]		0.18	0.18	0.17	0.15	0.13	0.084	0.037	0.0022	0.072
478	A	0.2	[0.00032,1]		0.19	0.19	0.18	0.15	0.11	0.059	0.017	0.00026	0.11
479	L	0.33	[0.00032,1]		0.15	0.15	0.14	0.13	0.11	0.082	0.043	0.0047	0.19
480	S	0.96	[0.23,3]		1.5e-07	5.6e-05	0.0014	0.012	0.051	0.13	0.19	0.035	0.58
481	V	0.19	[0.00032,1]		0.19	0.19	0.18	0.15	0.11	0.056	0.015	0.00033	0.1
482	F	0.31	[0.00032,1]		0.15	0.15	0.15	0.14	0.12	0.095	0.057	0.0093	0.13
483	L	0.27	[0.00032,1]		0.16	0.16	0.16	0.14	0.12	0.085	0.042	0.0036	0.12
484	L	0.35	[0.00032,1]		0.14	0.14	0.14	0.13	0.11	0.084	0.047	0.0063	0.2
485	L	0.95	[0.096,3]		0.00018	0.0034	0.017	0.049	0.1	0.17	0.21	0.088	0.36
486	P	0.27	[0.00032,1]		0.16	0.16	0.16	0.14	0.12	0.084	0.041	0.0033	0.13
487	E	0.22	[0.00032,1]		0.18	0.18	0.17	0.15	0.13	0.085	0.038	0.0027	0.075
488	C	0.28	[0.00032,1]		0.16	0.16	0.15	0.14	0.12	0.092	0.051	0.0062	0.12
489	P	0.26	[0.00032,1]		0.16	0.16	0.16	0.14	0.12	0.084	0.04	0.0031	0.12
490	V	0.26	[0.00032,1]		0.17	0.17	0.16	0.14	0.12	0.079	0.035	0.0023	0.13
491	M	0.15	[0.00032,1]		0.2	0.2	0.19	0.16	0.12	0.066	0.02	0.00033	0.048
492	H	1	[0.23,3]		2e-07	7.3e-05	0.0018	0.015	0.068	0.19	0.3	0.08	0.35
493	D	0.19	[0.00032,1]		0.19	0.18	0.18	0.16	0.13	0.08	0.033	0.0015	0.059
494	S	0.95	[0.23,3]		2.2e-07	8e-05	0.002	0.016	0.071	0.19	0.27	0.051	0.4
495	K	1.1	[0.23,3]		1.5e-07	5.6e-05	0.0014	0.012	0.056	0.16	0.3	0.13	0.35
496	N	0.22	[0.00032,1]		0.18	0.18	0.17	0.15	0.12	0.074	0.028	0.0011	0.099
497	W	1.4	[0.096,3]		0.00016	0.0031	0.016	0.046	0.1	0.19	0.3	0.3	0.043
498	K	1.7	[1,3]		6.5e-16	9e-11	6.1e-08	5.2e-06	0.00016	0.0027	0.032	0.33	0.63
499	N	1.6	[1,3]		5.4e-15	7.5e-10	4.9e-07	4e-05	0.0011	0.015	0.12	0.33	0.54
500	L	0.36	[0.00032,1]		0.14	0.14	0.14	0.13	0.11	0.084	0.048	0.0067	0.21
501	V	0.26	[0.00032,1]		0.17	0.17	0.16	0.14	0.12	0.081	0.037	0.0025	0.12
502	V	0.19	[0.00032,1]		0.2	0.19	0.18	0.15	0.11	0.056	0.015	0.00031	0.097
503	P	0.27	[0.00032,1]		0.16	0.16	0.16	0.14	0.12	0.084	0.041	0.0033	0.13
504	F	0.83	[0.031,3]		0.00026	0.005	0.025	0.07	0.14	0.22	0.24	0.066	0.23
505	A	0.21	[0.00032,1]		0.19	0.19	0.18	0.15	0.11	0.059	0.017	0.00026	0.11
506	K	0.93	[0.096,1]		9.1e-05	0.0017	0.0086	0.024	0.048	0.071	0.07	0.016	0.76
507	A	0.19	[0.00032,1]		0.19	0.19	0.18	0.15	0.11	0.058	0.016	0.00021	0.1
508	V	0.69	[0.031,1]		0.00037	0.007	0.034	0.091	0.16	0.2	0.14	0.017	0.34
509	C	1.3	[0.5,3]		4.3e-08	1.6e-05	0.00041	0.0036	0.018	0.062	0.15	0.15	0.62
510	E	1	[0.5,1]		2.2e-08	8e-06	0.0002	0.0017	0.008	0.024	0.045	0.024	0.9
511	M	0.15	[0.00032,1]		0.2	0.2	0.19	0.16	0.12	0.066	0.02	0.00033	0.048
512	S	1.1	[0.23,3]		1.2e-10	8.3e-07	0.0001	0.0025	0.025	0.12	0.27	0.063	0.52
513	K	1.4	[1,3]		1.2e-15	1.7e-10	1.1e-07	9.2e-06	0.00026	0.0037	0.033	0.18	0.78
514	Q	0.81	[0.096,1]		0.00021	0.004	0.02	0.054	0.1	0.13	0.11	0.012	0.57
515	S	0.23	[0.00032,1]		0.18	0.18	0.17	0.15	0.11	0.056	0.016	0.00021	0.14
516	L	1.1	[0.5,3]		2.8e-08	1e-05	0.00026	0.0023	0.011	0.036	0.076	0.05	0.83
517	Q	2.1	[1,3]		1.2e-12	9.2e-09	1.5e-06	6.5e-05	0.0013	0.016	0.13	0.53	0.33
518	V	0.75	[0.031,1]		0.00029	0.0055	0.027	0.074	0.14	0.18	0.15	0.019	0.41
519	L	0.35	[0.00032,1]		0.14	0.14	0.14	0.13	0.11	0.084	0.047	0.0065	0.2
520	K	0.76	[0.031,3]		0.00029	0.0056	0.028	0.077	0.15	0.21	0.2	0.04	0.29
521	K	1.5	[0.5,3]		2.2e-11	1.5e-07	2e-05	0.00052	0.006	0.039	0.16	0.25	0.55
522	C	0.29	[0.00032,1]		0.16	0.16	0.15	0.14	0.12	0.092	0.051	0.0065	0.12
523	W	0.43	[0.00032,1]		0.13	0.13	0.13	0.12	0.11	0.097	0.072	0.025	0.19
524	A	0.97	[0.23,3]		1.3e-07	4.7e-05	0.0012	0.0097	0.042	0.11	0.16	0.029	0.65
525	F	0.9	[0.096,1]		0.00012	0.0022	0.011	0.029	0.053	0.066	0.047	0.0034	0.79
526	L	0.34	[0.00032,1]		0.15	0.15	0.14	0.13	0.11	0.081	0.043	0.0045	0.2
527	Q	0.26	[0.00032,1]		0.17	0.17	0.16	0.14	0.11	0.066	0.023	0.00066	0.15
528	E	0.21	[0.00032,1]		0.18	0.18	0.17	0.15	0.13	0.084	0.037	0.0022	0.072
529	S	0.23	[0.00032,1]		0.18	0.18	0.17	0.15	0.11	0.056	0.016	0.00021	0.14
530	S	0.23	[0.00032,1]		0.18	0.18	0.17	0.15	0.11	0.057	0.016	0.00022	0.14
531	L	0.34	[0.00032,1]		0.15	0.15	0.14	0.13	0.12	0.088	0.05	0.0073	0.17
532	N	1.5	[0.5,3]		4e-11	2.9e-07	3.7e-05	0.00095	0.011	0.066	0.24	0.25	0.43
533	P	1.2	[0.23,3]		1.2e-07	4.4e-05	0.0011	0.0095	0.045	0.14	0.28	0.15	0.38
534	L	0.34	[0.00032,1]		0.15	0.14	0.14	0.13	0.11	0.084	0.046	0.0059	0.19
535	I	0.79	[0.031,3]		0.00026	0.0049	0.024	0.067	0.13	0.18	0.16	0.032	0.4
536	Q	0.28	[0.00032,1]		0.16	0.16	0.16	0.14	0.11	0.07	0.027	0.0011	0.17
537	M	0.15	[0.00032,1]		0.2	0.2	0.19	0.16	0.12	0.066	0.02	0.00033	0.048
538	L	0.27	[0.00032,1]		0.16	0.16	0.16	0.14	0.12	0.084	0.04	0.0032	0.12
539	K	0.2	[0.00032,1]		0.18	0.18	0.17	0.16	0.12	0.077	0.031	0.0016	0.074
540	A	0.73	[0.031,1]		0.00032	0.006	0.029	0.076	0.13	0.14	0.079	0.0028	0.54
541	A	0.27	[0.00032,1]		0.17	0.17	0.16	0.14	0.11	0.07	0.028	0.0011	0.16
542	I	0.74	[0.031,1]		0.0003	0.0058	0.028	0.078	0.15	0.2	0.16	0.024	0.36
543	I	0.74	[0.031,3]		0.0003	0.0057	0.028	0.077	0.15	0.2	0.16	0.025	0.36
544	S	0.78	[0.031,1]		0.00025	0.0048	0.023	0.061	0.11	0.13	0.081	0.004	0.59
545	Q	0.28	[0.00032,1]		0.17	0.16	0.16	0.14	0.11	0.069	0.027	0.0011	0.17
546	L	2.3	[1,3]		3.6e-12	2.7e-08	3.7e-06	0.00012	0.0019	0.02	0.14	0.66	0.17
547	L	2.5	[1,3]		1.5e-23	7.8e-16	1.4e-11	1.1e-08	1.9e-06	0.00015	0.0078	0.74	0.26
548	H	2.9	[1,3]*		4.1e-19	1.1e-12	3.7e-09	9.6e-07	6.6e-05	0.0021	0.044	0.94	0.011
549	Q	2.1	[0.5,3]		3.7e-08	1.4e-05	0.00036	0.0033	0.018	0.069	0.22	0.59	0.1
550	T	1.2	[0.5,3]		4.1e-11	2.9e-07	3.7e-05	0.00094	0.01	0.057	0.17	0.099	0.66
551	K	2.6	[1,3]		5.3e-15	7.3e-10	4.9e-07	4e-05	0.0011	0.016	0.15	0.82	0.014
552	T	0.25	[0.00032,1]		0.18	0.17	0.17	0.14	0.11	0.061	0.019	0.00038	0.15
553	E	1.9	[0.5,3]		1.7e-11	1.2e-07	1.6e-05	0.00044	0.0054	0.041	0.21	0.47	0.27
554	Q	0.82	[0.096,1]		0.0002	0.0038	0.018	0.051	0.098	0.13	0.11	0.014	0.57
555	D	2.3	[0.5,3]		1e-14	1.4e-09	9.3e-07	7.7e-05	0.0022	0.031	0.25	0.66	0.054
556	H	0.78	[0.031,1]		0.00025	0.0047	0.023	0.064	0.12	0.17	0.15	0.019	0.45
557	C	1.3	[0.5,3]		3e-08	1.1e-05	0.00029	0.0026	0.013	0.048	0.13	0.18	0.63
558	N	0.62	[0.031,1]		0.00044	0.0084	0.04	0.11	0.18	0.21	0.12	0.0054	0.32
559	V	1.1	[0.23,3]		1.6e-07	6e-05	0.0015	0.012	0.055	0.15	0.25	0.13	0.4
560	K	0.2	[0.00032,1]		0.18	0.18	0.17	0.16	0.12	0.077	0.031	0.0016	0.074
561	A	0.73	[0.031,1]		0.00032	0.006	0.029	0.076	0.13	0.15	0.086	0.0033	0.52
562	L	0.25	[0.00032,1]		0.17	0.17	0.16	0.15	0.12	0.083	0.038	0.0026	0.11
563	L	0.34	[0.00032,1]		0.15	0.15	0.14	0.13	0.11	0.084	0.047	0.0066	0.19
564	G	1.1	[1,3]		9.8e-09	3.6e-06	9.3e-05	0.00082	0.0042	0.014	0.036	0.043	0.9
565	M	1	[0.23,3]		1.1e-07	4.2e-05	0.001	0.0087	0.039	0.11	0.17	0.041	0.64
566	M	0.92	[0.096,3]		3.1e-07	0.00011	0.0028	0.023	0.1	0.27	0.38	0.07	0.16
567	K	0.2	[0.00032,1]		0.18	0.18	0.17	0.16	0.12	0.077	0.031	0.0016	0.074
568	E	1.1	[0.5,3]		4.7e-08	1.7e-05	0.00044	0.0038	0.018	0.057	0.11	0.065	0.74
569	L	1.4	[0.23,3]		6.3e-08	2.4e-05	0.0006	0.0053	0.026	0.088	0.21	0.24	0.43
570	H	1	[0.5,3]		5.5e-08	2e-05	0.00051	0.0043	0.019	0.055	0.09	0.027	0.8
571	K	0.23	[0.00032,1]		0.17	0.17	0.17	0.15	0.12	0.081	0.036	0.0025	0.094
572	V	0.2	[0.00032,1]		0.19	0.19	0.18	0.15	0.11	0.055	0.015	0.00029	0.11
573	N	0.21	[0.00032,1]		0.18	0.18	0.17	0.15	0.12	0.072	0.027	0.00099	0.095
574	K	0.81	[0.031,3]		0.00023	0.0045	0.022	0.06	0.12	0.16	0.15	0.027	0.46
575	A	0.95	[0.23,1]		1.3e-07	4.7e-05	0.0012	0.0094	0.04	0.098	0.12	0.016	0.71
576	N	1.2	[0.23,3]		9.6e-08	3.5e-05	0.00089	0.0078	0.037	0.12	0.24	0.15	0.44
577	C	0.28	[0.00032,1]		0.16	0.16	0.15	0.14	0.12	0.092	0.051	0.0064	0.12
578	R	1.2	[0.5,3]		3.4e-08	1.3e-05	0.00033	0.0029	0.015	0.05	0.13	0.14	0.67
579	L	0.34	[0.00032,1]		0.15	0.15	0.14	0.13	0.11	0.085	0.048	0.007	0.18
580	P	1.2	[0.23,3]		6.4e-08	2.4e-05	0.0006	0.0053	0.026	0.084	0.19	0.13	0.56
581	E	0.21	[0.00032,1]		0.18	0.18	0.17	0.15	0.13	0.085	0.038	0.0023	0.074
582	N	1	[0.23,1]		6.6e-08	2.4e-05	0.0006	0.005	0.022	0.059	0.09	0.022	0.8
583	T	0.84	[0.096,1]		0.0002	0.0038	0.018	0.047	0.08	0.087	0.047	0.0018	0.71
584	F	0.31	[0.00032,1]		0.15	0.15	0.15	0.14	0.12	0.095	0.057	0.0096	0.13
585	N	0.75	[0.031,1]		0.00028	0.0053	0.026	0.071	0.14	0.18	0.15	0.019	0.4
586	I	0.15	[0.00032,1]		0.21	0.2	0.19	0.16	0.11	0.054	0.013	0.00019	0.064
587	N	0.16	[0.00032,1]		0.2	0.2	0.18	0.16	0.12	0.063	0.019	0.00033	0.063
588	E	0.22	[0.00032,1]		0.18	0.17	0.17	0.15	0.13	0.085	0.039	0.0028	0.076
589	L	1.4	[0.23,3]		2.2e-05	0.00042	0.0022	0.0069	0.018	0.042	0.099	0.21	0.62
590	S	0.94	[0.096,1]		7.1e-05	0.0014	0.0066	0.018	0.035	0.048	0.041	0.0055	0.84
591	N	1.7	[1,3]		8.5e-20	2.3e-13	7.7e-10	2e-07	1.4e-05	0.0005	0.012	0.37	0.62
592	L	1.1	[0.5,3]		2.1e-08	7.7e-06	0.0002	0.0017	0.0087	0.03	0.071	0.073	0.82
593	L	0.34	[0.00032,1]		0.15	0.14	0.14	0.13	0.11	0.082	0.044	0.0058	0.2
594	N	0.22	[0.00032,1]		0.18	0.18	0.17	0.15	0.12	0.073	0.028	0.0011	0.098
595	F	0.24	[0.00032,1]		0.17	0.17	0.16	0.15	0.13	0.09	0.046	0.0043	0.087
596	Y	1.1	[0.5,3]		1.7e-08	6.3e-06	0.00016	0.0014	0.0069	0.023	0.054	0.049	0.86
597	I	2.1	[1,3]		3.3e-15	4.6e-10	3e-07	2.5e-05	0.00071	0.011	0.1	0.57	0.31
598	D	1.4	[0.23,3]		1e-07	3.8e-05	0.00096	0.0085	0.042	0.14	0.31	0.25	0.24
599	R	0.2	[0.00032,1]		0.19	0.19	0.18	0.15	0.11	0.06	0.018	0.00033	0.11
600	G	1.1	[1,3]		1e-11	7.1e-08	9.1e-06	0.00024	0.0026	0.016	0.057	0.057	0.87
601	R	0.24	[0.00032,1]		0.18	0.18	0.17	0.15	0.11	0.066	0.023	0.00078	0.13
602	Q	1.8	[0.5,3]		4.1e-08	1.5e-05	0.00039	0.0036	0.019	0.073	0.22	0.44	0.24
603	L	1.9	[1,3]		8.9e-20	2.4e-13	8.2e-10	2.1e-07	1.5e-05	0.00054	0.013	0.46	0.52
604	F	1.6	[1,3]		1.1e-15	1.6e-10	1.1e-07	8.8e-06	0.00026	0.004	0.041	0.32	0.63
605	R	0.9	[0.096,1]		0.00012	0.0023	0.011	0.031	0.06	0.083	0.074	0.014	0.72
606	D	0.7	[0.031,3]		0.00034	0.0064	0.032	0.087	0.17	0.23	0.2	0.027	0.25
607	N	0.85	[0.096,1]		0.00017	0.0032	0.016	0.044	0.083	0.11	0.092	0.011	0.64
608	H	0.76	[0.031,1]		0.00027	0.0052	0.025	0.07	0.13	0.18	0.15	0.019	0.41
609	L	1.6	[0.23,3]		7.9e-08	2.9e-05	0.00075	0.0067	0.034	0.12	0.3	0.35	0.2
610	I	0.15	[0.00032,1]		0.21	0.2	0.19	0.16	0.11	0.053	0.013	0.00018	0.062
611	P	0.26	[0.00032,1]		0.16	0.16	0.16	0.14	0.12	0.084	0.04	0.003	0.12
612	A	0.73	[0.031,1]		0.00031	0.0058	0.028	0.076	0.14	0.17	0.11	0.0073	0.46
613	E	0.89	[0.096,1]		0.00013	0.0026	0.013	0.035	0.069	0.1	0.093	0.016	0.67
614	T	1.1	[0.23,3]		1.3e-07	4.8e-05	0.0012	0.01	0.047	0.13	0.23	0.083	0.49
615	P	1.6	[1,3]		2.2e-12	1.6e-08	2.1e-06	5.9e-05	0.00077	0.0067	0.046	0.3	0.64
616	S	0.73	[0.031,1]		0.00035	0.0067	0.032	0.081	0.13	0.12	0.053	0.0008	0.57
617	P	0.96	[0.096,1]		7.8e-05	0.0015	0.0074	0.021	0.043	0.068	0.075	0.024	0.76
618	V	0.78	[0.096,3]		0.00019	0.0036	0.019	0.058	0.13	0.22	0.21	0.025	0.34
619	I	0.62	[0.031,1]		0.00047	0.0089	0.043	0.11	0.19	0.21	0.12	0.0079	0.3
620	F	0.31	[0.00032,1]		0.15	0.15	0.15	0.14	0.12	0.095	0.057	0.0093	0.13
621	S	0.17	[0.00032,1]		0.21	0.2	0.19	0.15	0.1	0.046	0.0092	4.7e-05	0.088
622	D	0.18	[0.00032,1]		0.19	0.18	0.18	0.16	0.13	0.08	0.032	0.0013	0.056
623	F	0.24	[0.00032,1]		0.17	0.17	0.16	0.15	0.13	0.09	0.045	0.0041	0.085
624	P	0.27	[0.00032,1]		0.16	0.16	0.16	0.14	0.12	0.084	0.041	0.0033	0.13
625	F	0.24	[0.00032,1]		0.17	0.17	0.16	0.15	0.13	0.09	0.045	0.0041	0.085
626	I	1.1	[0.23,3]		1.9e-07	7.1e-05	0.0018	0.015	0.066	0.18	0.29	0.11	0.33
627	F	0.24	[0.00032,1]		0.17	0.17	0.16	0.15	0.13	0.09	0.045	0.0041	0.085
628	N	0.62	[0.031,1]		0.00044	0.0083	0.04	0.11	0.19	0.22	0.14	0.0075	0.29
629	S	1.3	[1,3]		4.3e-12	3.1e-08	4e-06	0.00011	0.0013	0.0095	0.048	0.13	0.81
630	L	1.7	[1,3]		5.1e-12	3.7e-08	4.8e-06	0.00013	0.0016	0.012	0.069	0.33	0.58
631	S	0.31	[0.00032,1]		0.16	0.16	0.15	0.13	0.11	0.068	0.027	0.0012	0.2
632	K	0.2	[0.00032,1]		0.18	0.18	0.17	0.16	0.12	0.077	0.031	0.0016	0.074
633	I	0.17	[0.00032,1]		0.2	0.2	0.18	0.16	0.11	0.057	0.015	0.00032	0.079
634	K	0.75	[0.031,1]		0.00028	0.0054	0.027	0.073	0.14	0.19	0.16	0.023	0.39
635	L	0.33	[0.00032,1]		0.15	0.15	0.14	0.13	0.11	0.082	0.043	0.0047	0.19
636	L	0.34	[0.00032,1]		0.15	0.15	0.14	0.13	0.11	0.082	0.044	0.0053	0.19
637	Q	0.8	[0.096,1]		0.00022	0.0042	0.02	0.055	0.1	0.13	0.099	0.0083	0.58
638	A	0.19	[0.00032,1]		0.19	0.19	0.18	0.15	0.11	0.058	0.016	0.00022	0.1
639	D	0.74	[0.031,3]		0.0003	0.0058	0.029	0.08	0.16	0.22	0.21	0.037	0.26
640	S	0.29	[0.00032,1]		0.16	0.16	0.15	0.14	0.11	0.064	0.024	0.00075	0.19
641	H	2.9	[3,3]*		6e-23	3.1e-15	5.4e-11	4.2e-08	7e-06	0.00048	0.02	0.98	0.0029
642	I	1.6	[0.5,3]		3.3e-11	2.3e-07	3e-05	0.00077	0.0084	0.051	0.19	0.3	0.45
643	K	1.1	[0.23,3]		1.4e-07	5.3e-05	0.0013	0.011	0.052	0.15	0.26	0.11	0.41
644	M	0.98	[0.23,1]		8.1e-08	3e-05	0.00074	0.0061	0.026	0.069	0.097	0.019	0.78
645	Q	2.8	[1,3]		9.3e-16	1.3e-10	8.6e-08	7.4e-06	0.00023	0.0039	0.051	0.91	0.03
646	M	2.5	[1,3]		6.5e-12	4.7e-08	6.3e-06	0.00018	0.0024	0.021	0.14	0.74	0.094
647	S	2.3	[0.5,3]		1.9e-12	2.4e-09	1.1e-06	8.9e-05	0.0024	0.032	0.24	0.68	0.049
648	E	1.8	[1,3]		2.6e-12	1.9e-08	2.5e-06	7.4e-05	0.001	0.0093	0.066	0.4	0.52
649	K	2.4	[1,3]		2.8e-23	1.5e-15	2.5e-11	2e-08	3.3e-06	0.00023	0.01	0.69	0.3
650	K	1.2	[0.23,3]		6.7e-08	2.5e-05	0.00064	0.0056	0.028	0.095	0.21	0.15	0.5
651	A	1.6	[0.5,3]		2.9e-11	2.1e-07	2.7e-05	0.00071	0.008	0.052	0.21	0.31	0.42
652	Y	1	[0.096,3]		0.00017	0.0032	0.016	0.047	0.1	0.17	0.23	0.13	0.3
653	M	1.8	[0.5,3]		3.8e-11	2.7e-07	3.5e-05	0.00092	0.011	0.069	0.28	0.43	0.2
654	L	2.3	[1,3]		4.2e-20	1.1e-13	4e-10	1.1e-07	9.2e-06	0.00039	0.012	0.64	0.35
655	M	2.3	[1,3]		4.3e-12	3.1e-08	4.1e-06	0.00012	0.0016	0.014	0.1	0.68	0.2
656	H	1.7	[0.23,3]		8.8e-08	3.3e-05	0.00083	0.0074	0.038	0.13	0.34	0.41	0.075
657	E	1.3	[0.23,3]		7.8e-08	2.9e-05	0.00073	0.0064	0.032	0.1	0.23	0.17	0.46
658	T	1.2	[0.23,3]		1e-07	3.8e-05	0.00096	0.0082	0.038	0.11	0.22	0.14	0.48
659	I	0.99	[0.23,1]		9.4e-08	3.4e-05	0.00085	0.0069	0.029	0.072	0.096	0.024	0.77
660	L	1	[0.096,3]		7.9e-05	0.0015	0.0076	0.022	0.048	0.082	0.11	0.065	0.66
661	Q	1.6	[0.5,3]		2.2e-11	1.5e-07	2e-05	0.00053	0.0061	0.041	0.17	0.31	0.46
662	K	2.3	[1,3]		1.3e-15	1.8e-10	1.2e-07	1.1e-05	0.00032	0.0054	0.064	0.64	0.29
663	K	1.7	[1,3]		2.6e-15	3.6e-10	2.4e-07	2e-05	0.00055	0.0079	0.071	0.37	0.55
664	D	1.6	[0.5,3]		3.5e-11	2.5e-07	3.2e-05	0.00086	0.0097	0.062	0.25	0.32	0.36
665	E	2.4	[0.5,3]		1.6e-11	1.1e-07	1.5e-05	0.00041	0.005	0.038	0.2	0.69	0.068
666	F	1.5	[0.23,3]		8.3e-08	3.1e-05	0.00078	0.0068	0.034	0.11	0.26	0.28	0.31
667	P	0.43	[0.00032,1]		0.13	0.13	0.13	0.12	0.11	0.092	0.064	0.019	0.22
668	P	0.43	[0.00032,1]		0.13	0.13	0.12	0.12	0.11	0.091	0.064	0.019	0.22
669	S	0.41	[0.00032,1]		0.13	0.13	0.13	0.12	0.1	0.076	0.043	0.0067	0.27
670	P	0.27	[0.00032,1]		0.16	0.16	0.16	0.14	0.12	0.084	0.041	0.0035	0.13
671	R	2.2	[1,3]		6.7e-15	9.3e-10	6.1e-07	5e-05	0.0013	0.018	0.15	0.6	0.23
672	F	0.24	[0.00032,1]		0.17	0.17	0.16	0.15	0.13	0.09	0.045	0.0041	0.085
673	I	1	[0.23,3]		6.2e-08	2.3e-05	0.00057	0.0049	0.022	0.065	0.11	0.037	0.76
674	L	0.25	[0.00032,1]		0.17	0.17	0.16	0.15	0.12	0.083	0.038	0.0026	0.11
675	R	1.7	[0.5,3]		2.3e-14	3.2e-09	2.1e-06	0.00016	0.004	0.046	0.27	0.38	0.29
676	V	0.26	[0.00032,1]		0.17	0.17	0.16	0.14	0.11	0.068	0.025	0.0011	0.15
677	R	0.67	[0.031,1]		0.00038	0.0073	0.035	0.093	0.16	0.19	0.12	0.0059	0.39
678	R	0.93	[0.096,3]		0.00014	0.0027	0.014	0.039	0.081	0.13	0.15	0.053	0.53
679	S	0.74	[0.031,1]		0.00034	0.0064	0.031	0.078	0.13	0.13	0.056	0.001	0.58
680	R	1.5	[0.5,3]		2.7e-11	2e-07	2.5e-05	0.00067	0.0076	0.049	0.2	0.28	0.47
681	L	0.34	[0.00032,1]		0.15	0.14	0.14	0.13	0.11	0.085	0.047	0.007	0.19
682	V	0.18	[0.00032,1]		0.2	0.2	0.18	0.15	0.11	0.054	0.014	0.00027	0.094
683	K	0.92	[0.096,1]		9.7e-05	0.0019	0.0092	0.026	0.05	0.073	0.068	0.012	0.76
684	D	0.18	[0.00032,1]		0.19	0.18	0.18	0.16	0.13	0.08	0.032	0.0013	0.056
685	A	0.2	[0.00032,1]		0.19	0.19	0.18	0.15	0.11	0.059	0.017	0.00024	0.1
686	L	0.36	[0.00032,1]		0.14	0.14	0.14	0.13	0.11	0.084	0.049	0.0081	0.2
687	R	1.1	[0.5,3]		2.7e-08	1e-05	0.00025	0.0022	0.011	0.034	0.071	0.045	0.84
688	Q	0.28	[0.00032,1]		0.17	0.16	0.16	0.14	0.11	0.069	0.026	0.00099	0.17
689	L	0.33	[0.00032,1]		0.15	0.15	0.14	0.13	0.11	0.082	0.043	0.0047	0.19
690	S	0.21	[0.00032,1]		0.19	0.19	0.18	0.15	0.11	0.055	0.014	0.00015	0.12
691	Q	0.26	[0.00032,1]		0.17	0.17	0.16	0.14	0.11	0.066	0.023	0.00066	0.15
692	A	0.8	[0.031,1]		0.00024	0.0045	0.022	0.057	0.099	0.11	0.067	0.0028	0.63
693	E	0.21	[0.00032,1]		0.18	0.18	0.17	0.15	0.13	0.084	0.037	0.0022	0.072
694	A	1	[0.5,3]		2.1e-08	7.8e-06	0.0002	0.0017	0.0082	0.026	0.053	0.034	0.88
695	T	0.19	[0.00032,1]		0.2	0.2	0.18	0.15	0.1	0.05	0.011	7.8e-05	0.1
696	D	0.24	[0.00032,1]		0.17	0.17	0.16	0.15	0.12	0.085	0.039	0.0028	0.095
697	F	0.98	[0.096,3]		9.8e-05	0.0019	0.0094	0.027	0.057	0.094	0.12	0.052	0.64
698	C	2.3	[1,3]		4.4e-20	1.2e-13	4.1e-10	1.1e-07	8.4e-06	0.00033	0.0099	0.67	0.32
699	K	0.2	[0.00032,1]		0.18	0.18	0.17	0.16	0.12	0.077	0.031	0.0016	0.074
700	V	2.9	[1,3]*		6.6e-23	3.4e-15	5.9e-11	4.6e-08	7.4e-06	0.00049	0.02	0.97	0.013
701	L	0.95	[0.096,3]		9.1e-05	0.0017	0.0087	0.025	0.051	0.081	0.09	0.029	0.71
702	V	0.85	[0.096,3]		0.00018	0.0035	0.017	0.049	0.097	0.14	0.14	0.026	0.53
703	V	0.92	[0.23,3]		2.6e-07	9.4e-05	0.0023	0.019	0.082	0.21	0.28	0.05	0.36
704	E	0.21	[0.00032,1]		0.18	0.18	0.17	0.15	0.13	0.084	0.037	0.0022	0.072
705	F	0.24	[0.00032,1]		0.17	0.17	0.16	0.15	0.13	0.09	0.046	0.0042	0.086
706	I	0.8	[0.031,1]		0.00025	0.0047	0.023	0.059	0.1	0.11	0.064	0.004	0.63
707	N	1	[0.5,1]		3e-08	1.1e-05	0.00028	0.0024	0.011	0.032	0.056	0.024	0.87
708	E	0.21	[0.00032,1]		0.18	0.18	0.17	0.15	0.13	0.084	0.037	0.0022	0.072
709	I	0.17	[0.00032,1]		0.2	0.2	0.18	0.16	0.11	0.057	0.015	0.00033	0.08
710	C	1	[0.5,3]		1.6e-08	6.1e-06	0.00015	0.0013	0.0065	0.021	0.044	0.031	0.9
711	P	0.88	[0.096,1]		0.00014	0.0027	0.013	0.038	0.078	0.12	0.12	0.023	0.6
712	E	1.3	[1,3]		2.9e-12	2.1e-08	2.7e-06	7.4e-05	0.00089	0.0066	0.035	0.13	0.83
713	S	2.2	[0.5,3]		2.2e-11	1.6e-07	2e-05	0.00055	0.0066	0.047	0.23	0.63	0.086
714	G	2.1	[1,3]		2.3e-12	1.7e-08	2.2e-06	6.4e-05	0.00087	0.008	0.061	0.55	0.38
715	G	0.32	[0.00032,1]		0.15	0.15	0.15	0.14	0.12	0.098	0.062	0.012	0.12
716	V	0.21	[0.00032,1]		0.19	0.19	0.18	0.15	0.11	0.06	0.018	0.00048	0.11
717	S	1.2	[0.23,3]		1.7e-07	6.4e-05	0.0016	0.014	0.066	0.2	0.39	0.18	0.14
718	S	0.27	[0.00032,1]		0.17	0.17	0.16	0.14	0.11	0.06	0.02	0.00044	0.17
719	E	0.24	[0.00032,1]		0.17	0.17	0.16	0.15	0.12	0.086	0.041	0.003	0.093
720	F	0.3	[0.00032,1]		0.15	0.15	0.15	0.14	0.12	0.094	0.055	0.0084	0.12
721	F	0.3	[0.00032,1]		0.15	0.15	0.15	0.14	0.12	0.094	0.055	0.0084	0.12
722	H	1	[0.5,3]		3.7e-08	1.4e-05	0.00034	0.0029	0.014	0.042	0.079	0.034	0.83
723	C	0.89	[0.096,3]		0.00019	0.0036	0.018	0.051	0.11	0.17	0.18	0.059	0.41
724	M	0.78	[0.031,1]		0.00027	0.0051	0.024	0.063	0.11	0.12	0.064	0.0032	0.62
725	F	0.24	[0.00032,1]		0.17	0.17	0.16	0.15	0.13	0.09	0.045	0.0041	0.085
726	E	0.21	[0.00032,1]		0.18	0.18	0.17	0.15	0.13	0.084	0.037	0.0022	0.072
727	E	0.78	[0.031,3]		0.00034	0.0065	0.032	0.091	0.19	0.29	0.31	0.085	0.0079
728	M	0.15	[0.00032,1]		0.2	0.2	0.19	0.16	0.12	0.066	0.02	0.00033	0.048
729	T	0.26	[0.00032,1]		0.17	0.17	0.16	0.14	0.11	0.063	0.021	0.00052	0.16
730	K	0.86	[0.096,1]		0.00017	0.0033	0.016	0.045	0.087	0.12	0.11	0.023	0.59
731	P	1.7	[0.5,3]		1.4e-11	1e-07	1.3e-05	0.00036	0.0042	0.03	0.14	0.35	0.48
732	E	0.91	[0.096,1]		0.00011	0.002	0.01	0.028	0.055	0.08	0.077	0.016	0.73
733	Y	0.26	[0.00032,1]		0.16	0.16	0.16	0.15	0.12	0.091	0.048	0.0052	0.1
734	G	0.98	[0.096,3]		0.00013	0.0024	0.012	0.035	0.074	0.12	0.15	0.07	0.53
735	M	0.15	[0.00032,1]		0.2	0.2	0.19	0.16	0.12	0.066	0.02	0.00033	0.048
736	F	0.31	[0.00032,1]		0.15	0.15	0.15	0.14	0.12	0.095	0.057	0.0093	0.13
737	M	1	[1,3]		1.1e-11	7.7e-08	9.7e-06	0.00024	0.0025	0.013	0.035	0.014	0.93
738	Y	0.26	[0.00032,1]		0.16	0.16	0.16	0.15	0.12	0.09	0.048	0.0051	0.1
739	P	0.27	[0.00032,1]		0.16	0.16	0.16	0.14	0.12	0.084	0.041	0.0034	0.13
740	E	0.21	[0.00032,1]		0.18	0.18	0.17	0.15	0.13	0.084	0.037	0.0022	0.072
741	M	1	[1,1]		4e-09	1.5e-06	3.8e-05	0.00033	0.0016	0.0054	0.013	0.012	0.97
742	G	0.9	[0.096,1]		0.00012	0.0023	0.011	0.032	0.064	0.094	0.093	0.02	0.68
743	S	0.31	[0.00032,1]		0.16	0.16	0.15	0.13	0.11	0.068	0.027	0.0012	0.2
744	C	1	[0.23,3]		3.4e-05	0.00064	0.0032	0.0095	0.021	0.037	0.052	0.037	0.84
745	M	0.15	[0.00032,1]		0.2	0.2	0.19	0.16	0.12	0.066	0.02	0.00033	0.048
746	W	0.43	[0.00032,1]		0.13	0.13	0.13	0.12	0.11	0.097	0.072	0.025	0.19
747	F	0.24	[0.00032,1]		0.17	0.17	0.16	0.15	0.13	0.09	0.045	0.0041	0.085
748	P	0.26	[0.00032,1]		0.16	0.16	0.16	0.14	0.12	0.084	0.04	0.003	0.12
749	A	1	[0.5,3]		3.4e-08	1.3e-05	0.00032	0.0027	0.013	0.037	0.067	0.029	0.85
750	K	1.5	[1,3]		1.3e-12	9.5e-09	1.4e-06	4.6e-05	0.00077	0.0081	0.06	0.24	0.69
751	P	0.84	[0.096,3]		0.0002	0.0038	0.019	0.053	0.11	0.16	0.16	0.032	0.47
752	K	0.2	[0.00032,1]		0.18	0.18	0.17	0.16	0.12	0.077	0.031	0.0016	0.074
753	P	1.1	[0.5,3]		2.3e-08	8.7e-06	0.00022	0.0019	0.0094	0.031	0.067	0.049	0.84
754	E	0.93	[0.096,1]		8.5e-05	0.0016	0.0081	0.023	0.046	0.069	0.07	0.016	0.77
755	K	0.93	[0.096,1]		8.8e-05	0.0017	0.0083	0.023	0.046	0.067	0.064	0.014	0.78
756	K	0.22	[0.00032,1]		0.18	0.18	0.17	0.15	0.12	0.08	0.034	0.0021	0.087
757	R	1	[0.5,1]		2e-08	7.5e-06	0.00019	0.0017	0.0086	0.028	0.056	0.021	0.88
758	Y	0.26	[0.00032,1]		0.16	0.16	0.16	0.15	0.12	0.09	0.048	0.0051	0.1
759	F	0.31	[0.00032,1]		0.15	0.15	0.15	0.14	0.12	0.095	0.056	0.009	0.13
760	L	0.32	[0.00032,1]		0.15	0.15	0.14	0.14	0.12	0.089	0.05	0.007	0.16
761	F	0.24	[0.00032,1]		0.17	0.17	0.16	0.15	0.13	0.09	0.045	0.0041	0.085
762	G	0.32	[0.00032,1]		0.15	0.15	0.15	0.14	0.12	0.098	0.062	0.012	0.12
763	M	1	[0.5,3]		1.9e-11	1.3e-07	1.7e-05	0.00043	0.0044	0.024	0.068	0.029	0.87
764	L	0.36	[0.00032,1]		0.14	0.14	0.14	0.13	0.11	0.084	0.048	0.0067	0.21
765	C	0.28	[0.00032,1]		0.16	0.16	0.15	0.14	0.12	0.092	0.051	0.0062	0.12
766	G	0.29	[0.00032,1]		0.16	0.16	0.15	0.14	0.13	0.098	0.058	0.0095	0.1
767	L	0.33	[0.00032,1]		0.15	0.15	0.14	0.13	0.12	0.089	0.051	0.0075	0.16
768	S	0.3	[0.00032,1]		0.16	0.16	0.15	0.13	0.11	0.067	0.027	0.0011	0.2
769	L	0.34	[0.00032,1]		0.15	0.15	0.14	0.13	0.11	0.084	0.047	0.0065	0.18
770	F	0.99	[0.096,3]		0.00018	0.0035	0.018	0.051	0.11	0.18	0.23	0.11	0.29
771	N	0.16	[0.00032,1]		0.2	0.2	0.19	0.16	0.12	0.063	0.018	0.00032	0.062
772	L	1.1	[0.5,3]		2e-08	7.3e-06	0.00018	0.0016	0.0081	0.027	0.064	0.058	0.84
773	N	0.16	[0.00032,1]		0.2	0.2	0.19	0.16	0.12	0.062	0.018	0.00028	0.06
774	V	1.1	[0.23,3]		1.3e-07	4.8e-05	0.0012	0.01	0.047	0.13	0.23	0.11	0.47
775	A	1	[0.5,1]		4.3e-08	1.6e-05	0.0004	0.0033	0.015	0.041	0.066	0.018	0.86
776	N	0.91	[0.096,1]		9.9e-05	0.0019	0.0093	0.026	0.05	0.07	0.062	0.01	0.77
777	L	0.26	[0.00032,1]		0.17	0.16	0.16	0.15	0.12	0.084	0.04	0.003	0.12
778	P	0.84	[0.096,3]		0.0002	0.0039	0.019	0.054	0.11	0.16	0.15	0.032	0.47
779	F	0.31	[0.00032,1]		0.15	0.15	0.15	0.14	0.12	0.095	0.057	0.0093	0.13
780	P	0.28	[0.00032,1]		0.16	0.16	0.15	0.14	0.12	0.084	0.041	0.0034	0.14
781	L	0.36	[0.00032,1]		0.14	0.14	0.14	0.13	0.11	0.084	0.048	0.0067	0.21
782	A	0.19	[0.00032,1]		0.19	0.19	0.18	0.15	0.11	0.058	0.016	0.00021	0.1
783	L	0.36	[0.00032,1]		0.14	0.14	0.14	0.13	0.11	0.084	0.048	0.0067	0.2
784	Y	0.83	[0.031,3]		0.00026	0.0049	0.024	0.069	0.14	0.22	0.23	0.066	0.24
785	K	0.22	[0.00032,1]		0.18	0.18	0.17	0.15	0.12	0.08	0.035	0.0022	0.089
786	K	0.2	[0.00032,1]		0.18	0.18	0.17	0.16	0.12	0.077	0.031	0.0016	0.074
787	L	0.25	[0.00032,1]		0.17	0.17	0.16	0.15	0.12	0.083	0.038	0.0026	0.11
788	L	0.36	[0.00032,1]		0.14	0.14	0.14	0.13	0.11	0.084	0.048	0.0067	0.21
789	D	0.86	[0.096,3]		0.00017	0.0032	0.016	0.044	0.088	0.13	0.13	0.026	0.56
790	Q	0.26	[0.00032,1]		0.17	0.17	0.16	0.14	0.11	0.067	0.024	0.00077	0.15
791	K	0.93	[0.096,1]		8.8e-05	0.0017	0.0083	0.023	0.046	0.067	0.064	0.014	0.78
792	P	0.85	[0.096,3]		0.00021	0.004	0.02	0.056	0.11	0.17	0.18	0.046	0.41
793	S	0.28	[0.00032,1]		0.17	0.17	0.16	0.14	0.1	0.057	0.018	0.00032	0.19
794	L	0.95	[0.096,3]		9e-05	0.0017	0.0085	0.024	0.05	0.079	0.089	0.03	0.72
795	E	0.78	[0.031,3]		0.00026	0.0049	0.024	0.068	0.13	0.19	0.17	0.03	0.38
796	D	0.18	[0.00032,1]		0.19	0.18	0.18	0.16	0.13	0.08	0.032	0.0013	0.056
797	L	0.95	[0.096,3]		9.2e-05	0.0018	0.0087	0.025	0.051	0.081	0.091	0.029	0.71
798	K	0.2	[0.00032,1]		0.18	0.18	0.17	0.16	0.12	0.077	0.031	0.0016	0.074
799	E	0.21	[0.00032,1]		0.18	0.18	0.17	0.15	0.13	0.084	0.037	0.0022	0.072
800	L	0.33	[0.00032,1]		0.15	0.15	0.14	0.13	0.12	0.089	0.051	0.0075	0.16
801	S	0.16	[0.00032,1]		0.21	0.21	0.19	0.16	0.1	0.045	0.0086	3.8e-05	0.084
802	P	0.26	[0.00032,1]		0.16	0.16	0.16	0.14	0.12	0.084	0.04	0.003	0.12
803	R	1.8	[1,3]		1.9e-15	1.9e-10	1.3e-07	1.1e-05	0.0003	0.0046	0.047	0.39	0.56
804	L	1.8	[1,3]		3.3e-12	2.4e-08	3.1e-06	8.5e-05	0.001	0.008	0.049	0.41	0.53
805	G	0.3	[0.00032,1]		0.15	0.15	0.15	0.14	0.12	0.098	0.06	0.011	0.11
806	K	0.77	[0.031,3]		0.00028	0.0054	0.027	0.075	0.15	0.21	0.2	0.043	0.29
807	S	1	[0.23,3]		1.1e-07	4.1e-05	0.0011	0.0093	0.046	0.15	0.27	0.077	0.45
808	L	0.34	[0.00032,1]		0.15	0.15	0.14	0.13	0.11	0.081	0.043	0.0045	0.2
809	Q	0.26	[0.00032,1]		0.17	0.17	0.16	0.14	0.11	0.066	0.023	0.00066	0.15
810	E	0.21	[0.00032,1]		0.18	0.18	0.17	0.15	0.13	0.084	0.037	0.0022	0.072
811	V	0.89	[0.23,3]		2.9e-07	0.00011	0.0027	0.022	0.09	0.22	0.27	0.04	0.35
812	L	0.33	[0.00032,1]		0.15	0.15	0.14	0.13	0.11	0.085	0.047	0.0058	0.18
813	D	0.97	[0.23,1]		8e-08	3e-05	0.00073	0.006	0.026	0.065	0.086	0.014	0.8
814	D	0.8	[0.031,1]		0.00022	0.0043	0.021	0.058	0.11	0.15	0.13	0.018	0.51
815	A	2.1	[0.5,3]		1.7e-11	1.2e-07	1.6e-05	0.00045	0.0056	0.042	0.22	0.58	0.15
816	A	0.56	[0.031,1]		0.00051	0.0097	0.047	0.12	0.21	0.25	0.15	0.006	0.21
817	D	0.84	[0.096,3]		0.0002	0.0037	0.018	0.052	0.1	0.15	0.14	0.025	0.52
818	D	0.24	[0.00032,1]		0.17	0.17	0.16	0.15	0.12	0.085	0.039	0.0027	0.095
819	I	0.8	[0.031,1]		0.00025	0.0047	0.022	0.059	0.1	0.11	0.065	0.004	0.63
820	G	1.2	[0.096,3]		7.4e-05	0.0014	0.0073	0.022	0.053	0.11	0.18	0.17	0.45
821	D	0.74	[0.031,3]		0.00031	0.0059	0.029	0.08	0.16	0.22	0.2	0.035	0.26
822	A	1.5	[0.5,3]		1.9e-11	1.4e-07	1.8e-05	0.00047	0.0054	0.036	0.15	0.27	0.54
823	L	0.95	[0.096,3]		0.00011	0.002	0.01	0.029	0.06	0.096	0.11	0.039	0.65
824	C	1.2	[1,3]		6.7e-09	2.5e-06	6.5e-05	0.00059	0.0032	0.013	0.041	0.11	0.83
825	I	0.94	[0.23,3]		2.8e-07	0.0001	0.0025	0.02	0.085	0.21	0.27	0.062	0.36
826	R	2.8	[1,3]		1e-16	1.4e-11	1e-08	1e-06	4.2e-05	0.0011	0.026	0.89	0.081
827	F	0.24	[0.00032,1]		0.17	0.17	0.16	0.15	0.13	0.09	0.045	0.0041	0.085
828	S	0.23	[0.00032,1]		0.18	0.18	0.17	0.15	0.11	0.056	0.016	0.00021	0.14
829	I	0.15	[0.00032,1]		0.21	0.2	0.19	0.16	0.11	0.053	0.013	0.00018	0.062
830	H	1	[0.5,3]		4.9e-08	1.8e-05	0.00046	0.0039	0.018	0.054	0.099	0.042	0.78
831	W	0.43	[0.00032,1]		0.13	0.13	0.13	0.12	0.11	0.097	0.072	0.025	0.19
832	D	0.79	[0.031,3]		0.00026	0.0049	0.024	0.069	0.14	0.2	0.2	0.04	0.33
833	Q	1	[0.23,3]		9.2e-08	3.4e-05	0.00085	0.0072	0.033	0.095	0.16	0.057	0.64
834	N	0.16	[0.00032,1]		0.2	0.2	0.19	0.16	0.12	0.062	0.018	0.00028	0.06
835	D	0.77	[0.031,1]		0.00026	0.0049	0.024	0.066	0.13	0.17	0.14	0.017	0.45
836	V	0.18	[0.00032,1]		0.2	0.2	0.18	0.15	0.11	0.054	0.014	0.00027	0.094
837	D	1	[0.5,3]		3e-08	1.1e-05	0.00028	0.0024	0.011	0.034	0.064	0.033	0.86
838	L	0.34	[0.00032,1]		0.15	0.15	0.14	0.13	0.11	0.083	0.045	0.0062	0.19
839	I	0.17	[0.00032,1]		0.2	0.2	0.18	0.16	0.11	0.057	0.015	0.00032	0.079
840	P	0.27	[0.00032,1]		0.16	0.16	0.16	0.14	0.12	0.084	0.041	0.0033	0.13
841	N	1.1	[1,3]		1.2e-11	8.8e-08	1.1e-05	0.00028	0.003	0.017	0.054	0.04	0.89
842	G	0.32	[0.00032,1]		0.15	0.15	0.15	0.14	0.12	0.098	0.062	0.012	0.12
843	I	0.22	[0.00032,1]		0.18	0.18	0.17	0.15	0.11	0.067	0.024	0.00094	0.11
844	S	0.6	[0.031,1]		0.00046	0.0088	0.043	0.11	0.2	0.23	0.14	0.0058	0.26
845	I	0.63	[0.031,1]		0.00045	0.0087	0.041	0.11	0.18	0.2	0.11	0.0061	0.34
846	P	1.1	[1,3]		1e-08	3.9e-06	0.0001	0.00092	0.0049	0.019	0.054	0.071	0.85
847	V	0.25	[0.00032,1]		0.17	0.17	0.16	0.15	0.12	0.077	0.033	0.0019	0.12
848	D	0.86	[0.096,3]		0.00017	0.0033	0.016	0.046	0.091	0.13	0.13	0.026	0.55
849	Q	0.26	[0.00032,1]		0.17	0.17	0.16	0.14	0.11	0.066	0.023	0.00066	0.15
850	T	1	[0.23,3]		1.9e-07	7e-05	0.0017	0.015	0.066	0.19	0.3	0.079	0.35
851	N	0.22	[0.00032,1]		0.18	0.18	0.17	0.15	0.12	0.074	0.028	0.0011	0.099
852	K	0.23	[0.00032,1]		0.17	0.17	0.17	0.15	0.12	0.081	0.036	0.0025	0.094
853	R	0.71	[0.031,3]		0.00034	0.0066	0.032	0.088	0.17	0.23	0.19	0.03	0.26
854	D	0.82	[0.031,3]		0.00025	0.0047	0.023	0.066	0.13	0.2	0.21	0.05	0.31
855	Y	0.27	[0.00032,1]		0.16	0.16	0.16	0.14	0.12	0.091	0.049	0.0055	0.11
856	V	0.18	[0.00032,1]		0.2	0.2	0.18	0.15	0.11	0.054	0.014	0.00027	0.094
857	S	0.23	[0.00032,1]		0.18	0.18	0.17	0.15	0.11	0.057	0.016	0.00023	0.14
858	K	2	[0.5,3]		4.5e-11	3.2e-07	4.1e-05	0.0011	0.012	0.078	0.31	0.54	0.059
859	Y	0.97	[0.096,3]		7.2e-05	0.0014	0.0068	0.02	0.041	0.066	0.077	0.028	0.76
860	I	0.94	[0.23,3]		2.5e-07	9.3e-05	0.0023	0.019	0.081	0.21	0.29	0.056	0.35
861	D	0.18	[0.00032,1]		0.19	0.18	0.18	0.16	0.13	0.08	0.032	0.0013	0.056
862	Y	0.32	[0.00032,1]		0.15	0.15	0.15	0.14	0.12	0.093	0.056	0.0092	0.14
863	I	0.88	[0.096,3]		3.1e-07	0.00011	0.0028	0.022	0.093	0.22	0.27	0.039	0.34
864	F	0.98	[0.096,3]		0.00011	0.0021	0.011	0.031	0.065	0.11	0.13	0.062	0.59
865	N	0.21	[0.00032,1]		0.18	0.18	0.17	0.15	0.12	0.073	0.027	0.00094	0.095
866	V	0.73	[0.031,1]		0.00031	0.0058	0.029	0.079	0.15	0.21	0.18	0.024	0.31
867	S	0.23	[0.00032,1]		0.18	0.18	0.17	0.15	0.11	0.056	0.016	0.00021	0.14
868	V	0.2	[0.00032,1]		0.19	0.19	0.18	0.15	0.11	0.055	0.014	0.00026	0.11
869	K	0.23	[0.00032,1]		0.18	0.17	0.17	0.15	0.12	0.081	0.036	0.0024	0.093
870	A	0.79	[0.031,1]		0.00024	0.0046	0.022	0.059	0.1	0.12	0.074	0.0033	0.61
871	V	0.18	[0.00032,1]		0.2	0.2	0.18	0.15	0.11	0.054	0.014	0.00027	0.094
872	Y	0.26	[0.00032,1]		0.16	0.16	0.16	0.15	0.12	0.09	0.048	0.0051	0.1
873	E	0.24	[0.00032,1]		0.17	0.17	0.16	0.15	0.12	0.086	0.041	0.003	0.093
874	E	0.21	[0.00032,1]		0.18	0.18	0.17	0.15	0.13	0.084	0.037	0.0022	0.072
875	F	0.24	[0.00032,1]		0.17	0.17	0.16	0.15	0.13	0.09	0.045	0.0041	0.085
876	Q	0.28	[0.00032,1]		0.16	0.16	0.16	0.14	0.11	0.069	0.027	0.0011	0.17
877	R	0.2	[0.00032,1]		0.19	0.19	0.18	0.15	0.11	0.06	0.017	0.0003	0.11
878	G	0.29	[0.00032,1]		0.16	0.15	0.15	0.14	0.13	0.098	0.059	0.0098	0.1
879	F	0.24	[0.00032,1]		0.17	0.17	0.16	0.15	0.13	0.09	0.045	0.0041	0.085
880	Y	0.27	[0.00032,1]		0.16	0.16	0.16	0.15	0.12	0.091	0.048	0.0054	0.11
881	R	1.1	[0.23,3]		1.7e-07	6.3e-05	0.0016	0.013	0.059	0.17	0.28	0.099	0.39
882	V	0.81	[0.031,1]		0.00022	0.0043	0.021	0.058	0.11	0.15	0.13	0.023	0.5
883	C	0.98	[0.096,3]		8.2e-05	0.0016	0.0079	0.023	0.048	0.078	0.095	0.039	0.71
884	E	0.79	[0.031,3]		0.00026	0.0049	0.024	0.068	0.14	0.2	0.2	0.041	0.32
885	K	0.22	[0.00032,1]		0.18	0.17	0.17	0.15	0.12	0.081	0.035	0.0024	0.092
886	E	0.24	[0.00032,1]		0.17	0.17	0.16	0.15	0.12	0.086	0.041	0.0035	0.092
887	I	0.77	[0.031,1]		0.00029	0.0055	0.026	0.068	0.11	0.12	0.063	0.0025	0.6
888	L	0.25	[0.00032,1]		0.17	0.17	0.16	0.15	0.12	0.083	0.038	0.0026	0.11
889	R	0.97	[0.096,3]		0.00016	0.003	0.015	0.045	0.098	0.17	0.23	0.09	0.34
890	H	1	[0.23,3]		1.3e-07	4.6e-05	0.0012	0.0097	0.044	0.12	0.19	0.053	0.58
891	F	0.31	[0.00032,1]		0.15	0.15	0.15	0.14	0.12	0.095	0.057	0.0093	0.13
892	Y	1.4	[0.23,3]		6.6e-08	2.5e-05	0.00063	0.0056	0.028	0.099	0.24	0.23	0.4
893	P	0.27	[0.00032,1]		0.16	0.16	0.16	0.14	0.12	0.084	0.041	0.0034	0.13
894	E	1	[1,3]		8.8e-09	3.3e-06	8.2e-05	0.00071	0.0034	0.01	0.021	0.011	0.95
895	E	0.21	[0.00032,1]		0.18	0.18	0.17	0.15	0.13	0.084	0.037	0.0022	0.072
896	L	0.33	[0.00032,1]		0.15	0.15	0.14	0.13	0.11	0.085	0.047	0.0058	0.18
897	M	0.15	[0.00032,1]		0.2	0.2	0.19	0.16	0.12	0.066	0.02	0.00033	0.048
898	T	0.75	[0.031,1]		0.00028	0.0053	0.026	0.069	0.13	0.16	0.11	0.0081	0.49
899	A	0.21	[0.00032,1]		0.19	0.19	0.18	0.15	0.11	0.059	0.017	0.00026	0.11
900	I	1.3	[0.23,3]		5.1e-08	1.9e-05	0.00048	0.0043	0.021	0.072	0.16	0.15	0.58
901	I	0.89	[0.23,3]		2.9e-07	0.00011	0.0026	0.021	0.09	0.22	0.28	0.042	0.35
902	G	0.29	[0.00032,1]		0.16	0.16	0.15	0.14	0.13	0.098	0.058	0.0095	0.1
903	N	0.16	[0.00032,1]		0.2	0.2	0.19	0.16	0.12	0.062	0.018	0.00028	0.06
904	T	0.67	[0.031,1]		0.00041	0.0077	0.037	0.096	0.16	0.17	0.089	0.0023	0.43
905	D	0.19	[0.00032,1]		0.18	0.18	0.17	0.16	0.12	0.081	0.033	0.0018	0.061
906	Y	0.26	[0.00032,1]		0.16	0.16	0.16	0.15	0.12	0.09	0.048	0.0051	0.1
907	D	0.24	[0.00032,1]		0.17	0.17	0.16	0.15	0.12	0.085	0.039	0.0027	0.095
908	W	0.43	[0.00032,1]		0.13	0.13	0.13	0.12	0.11	0.097	0.072	0.025	0.19
909	K	1	[1,3]		8.2e-09	3e-06	7.6e-05	0.00065	0.003	0.009	0.017	0.0087	0.96
910	Q	1.2	[0.23,3]		6.3e-08	2.3e-05	0.0006	0.0053	0.026	0.089	0.19	0.11	0.57
911	F	0.24	[0.00032,1]		0.17	0.17	0.16	0.15	0.13	0.09	0.045	0.0041	0.085
912	E	0.21	[0.00032,1]		0.18	0.18	0.17	0.15	0.13	0.084	0.037	0.0022	0.072
913	Q	1.2	[1,3]		8e-12	5.7e-08	7.4e-06	0.0002	0.0022	0.015	0.062	0.11	0.82
914	N	0.16	[0.00032,1]		0.2	0.2	0.19	0.16	0.12	0.062	0.018	0.00028	0.06
915	S	0.27	[0.00032,1]		0.17	0.17	0.16	0.14	0.1	0.057	0.017	0.00031	0.18
916	K	1.2	[1,3]		1.5e-12	1.1e-08	1.5e-06	4.2e-05	0.00055	0.0046	0.027	0.1	0.87
917	Y	0.26	[0.00032,1]		0.16	0.16	0.16	0.15	0.12	0.09	0.048	0.0051	0.1
918	E	2.7	[1,3]		1.5e-13	1.2e-09	2.3e-07	1.2e-05	0.00029	0.0047	0.059	0.86	0.075
919	Q	1.1	[0.5,3]		1.5e-11	1.1e-07	1.4e-05	0.00035	0.0039	0.024	0.084	0.075	0.81
920	G	1	[0.031,3]		0.00024	0.0047	0.024	0.068	0.15	0.25	0.32	0.18	0.0086
921	Y	0.34	[0.00032,1]		0.14	0.14	0.14	0.13	0.12	0.094	0.059	0.011	0.16
922	Q	0.79	[0.031,1]		0.00024	0.0045	0.022	0.06	0.11	0.15	0.12	0.013	0.51
923	K	0.92	[0.096,1]		0.00011	0.002	0.01	0.028	0.054	0.077	0.072	0.015	0.74
924	S	0.28	[0.00032,1]		0.17	0.17	0.16	0.14	0.1	0.057	0.018	0.00032	0.19
925	H	0.19	[0.00032,1]		0.19	0.19	0.18	0.15	0.12	0.066	0.021	0.00047	0.09
926	P	0.87	[0.096,3]		0.00017	0.0033	0.017	0.047	0.095	0.14	0.15	0.036	0.51
927	T	0.19	[0.00032,1]		0.2	0.19	0.18	0.15	0.1	0.051	0.012	8.8e-05	0.11
928	I	0.15	[0.00032,1]		0.21	0.2	0.19	0.16	0.11	0.053	0.013	0.00018	0.062
929	Q	1.9	[1,3]		8.3e-12	5.9e-08	7.8e-06	0.00021	0.0026	0.02	0.11	0.45	0.42
930	L	0.64	[0.031,1]		0.0004	0.0077	0.038	0.1	0.19	0.24	0.18	0.017	0.22
931	F	0.24	[0.00032,1]		0.17	0.17	0.16	0.15	0.13	0.09	0.046	0.0044	0.088
932	W	0.43	[0.00032,1]		0.13	0.13	0.13	0.12	0.11	0.097	0.072	0.025	0.19
933	K	0.21	[0.00032,1]		0.18	0.18	0.17	0.15	0.12	0.078	0.032	0.0019	0.08
934	A	0.19	[0.00032,1]		0.19	0.19	0.18	0.15	0.11	0.058	0.016	0.00021	0.1
935	F	0.3	[0.00032,1]		0.16	0.15	0.15	0.14	0.12	0.094	0.055	0.0082	0.12
936	H	0.24	[0.00032,1]		0.18	0.17	0.17	0.15	0.12	0.072	0.028	0.0011	0.12
937	K	1.9	[0.5,3]		2.3e-11	1.6e-07	2.1e-05	0.00057	0.0067	0.046	0.21	0.45	0.29
938	L	0.34	[0.00032,1]		0.15	0.15	0.14	0.13	0.11	0.083	0.045	0.0059	0.19
939	T	0.21	[0.00032,1]		0.19	0.19	0.18	0.15	0.11	0.055	0.014	0.00018	0.12
940	L	0.34	[0.00032,1]		0.15	0.15	0.14	0.13	0.11	0.081	0.043	0.0045	0.2
941	D	1.2	[0.23,3]		1.4e-07	5.2e-05	0.0013	0.011	0.053	0.16	0.32	0.15	0.3
942	E	0.21	[0.00032,1]		0.18	0.18	0.17	0.15	0.13	0.084	0.037	0.0022	0.072
943	K	0.23	[0.00032,1]		0.17	0.17	0.17	0.15	0.12	0.081	0.036	0.0025	0.094
944	K	1.1	[0.23,3]		1.5e-07	5.6e-05	0.0014	0.012	0.058	0.18	0.33	0.14	0.28
945	K	0.2	[0.00032,1]		0.18	0.18	0.17	0.16	0.12	0.077	0.031	0.0016	0.074
946	F	0.31	[0.00032,1]		0.15	0.15	0.15	0.14	0.12	0.095	0.057	0.0093	0.13
947	L	0.32	[0.00032,1]		0.15	0.15	0.14	0.14	0.12	0.089	0.05	0.0069	0.16
948	F	1.1	[0.5,3]		3.5e-08	1.3e-05	0.00033	0.0029	0.014	0.046	0.1	0.083	0.75
949	F	0.24	[0.00032,1]		0.17	0.17	0.16	0.15	0.13	0.09	0.046	0.0042	0.086
950	L	0.25	[0.00032,1]		0.17	0.17	0.16	0.15	0.12	0.083	0.038	0.0026	0.11
951	T	0.99	[0.23,3]		1.3e-07	4.8e-05	0.0012	0.01	0.045	0.12	0.19	0.045	0.59
952	G	0.29	[0.00032,1]		0.16	0.16	0.15	0.14	0.13	0.098	0.058	0.0095	0.1
953	R	1.1	[0.23,3]		1.2e-07	4.6e-05	0.0012	0.01	0.049	0.15	0.29	0.12	0.37
954	D	0.2	[0.00032,1]		0.18	0.18	0.17	0.16	0.12	0.081	0.034	0.0018	0.064
955	R	0.22	[0.00032,1]		0.18	0.18	0.17	0.15	0.11	0.065	0.022	0.0006	0.12
956	L	0.36	[0.00032,1]		0.14	0.14	0.14	0.13	0.11	0.084	0.049	0.0081	0.2
957	H	1	[0.23,3]		8.1e-08	3e-05	0.00075	0.0063	0.028	0.079	0.13	0.037	0.72
958	A	1.6	[1,3]		8.1e-15	1.1e-09	7.2e-07	5.7e-05	0.0015	0.018	0.12	0.31	0.55
959	R	0.95	[0.23,3]		1.6e-07	6e-05	0.0015	0.012	0.052	0.13	0.18	0.031	0.6
960	G	0.31	[0.00032,1]		0.15	0.15	0.15	0.14	0.12	0.092	0.053	0.0079	0.14
961	I	1	[0.23,3]		6.4e-08	2.4e-05	0.00058	0.0048	0.021	0.055	0.082	0.026	0.81
962	Q	0.84	[0.096,1]		0.00018	0.0034	0.017	0.047	0.09	0.13	0.11	0.017	0.59
963	K	1	[1,3]		6.8e-09	2.5e-06	6.3e-05	0.00055	0.0026	0.0082	0.017	0.011	0.96
964	M	1.5	[1,3]		3.1e-19	8.2e-13	2.8e-09	6.9e-07	4.6e-05	0.0014	0.024	0.23	0.74
965	E	1.1	[1,3]		9.8e-09	3.6e-06	9.2e-05	0.00082	0.0041	0.014	0.036	0.04	0.9
966	I	0.21	[0.00032,1]		0.18	0.18	0.17	0.15	0.11	0.066	0.022	0.00072	0.11
967	V	2.5	[1,3]		1.1e-15	1.5e-10	9.9e-08	8.4e-06	0.00025	0.0043	0.053	0.76	0.18
968	F	0.24	[0.00032,1]		0.17	0.17	0.16	0.15	0.13	0.09	0.045	0.0041	0.085
969	R	0.97	[0.096,3]		7.7e-05	0.0015	0.0073	0.021	0.044	0.071	0.083	0.031	0.74
970	C	0.28	[0.00032,1]		0.16	0.16	0.15	0.14	0.12	0.092	0.051	0.0062	0.12
971	P	0.27	[0.00032,1]		0.16	0.16	0.16	0.14	0.12	0.085	0.042	0.0035	0.13
972	E	0.92	[0.096,1]		0.0001	0.0019	0.0096	0.027	0.053	0.078	0.075	0.016	0.74
973	T	0.19	[0.00032,1]		0.2	0.19	0.18	0.15	0.1	0.051	0.012	8.8e-05	0.11
974	F	1	[0.096,3]		7.2e-05	0.0014	0.0069	0.02	0.043	0.072	0.092	0.046	0.72
975	S	0.16	[0.00032,1]		0.21	0.21	0.19	0.16	0.1	0.045	0.0086	3.8e-05	0.084
976	E	0.21	[0.00032,1]		0.18	0.18	0.17	0.15	0.13	0.084	0.037	0.0022	0.072
977	R	1.3	[0.5,3]		5.6e-11	4e-07	5.1e-05	0.0013	0.014	0.082	0.26	0.19	0.45
978	D	0.18	[0.00032,1]		0.19	0.18	0.18	0.16	0.13	0.08	0.032	0.0013	0.056
979	H	1.7	[0.5,3]		1.1e-11	8.1e-08	1.1e-05	0.00029	0.0035	0.026	0.13	0.36	0.48
980	P	0.93	[0.096,1]		9.1e-05	0.0017	0.0086	0.024	0.049	0.074	0.076	0.018	0.75
981	T	1.2	[0.5,3]		4.7e-11	3.4e-07	4.3e-05	0.0011	0.011	0.063	0.19	0.12	0.62
982	S	0.65	[0.031,1]		0.00038	0.0073	0.036	0.096	0.18	0.23	0.16	0.013	0.28
983	I	1.5	[0.23,3]		7.7e-08	2.8e-05	0.00072	0.0063	0.031	0.1	0.23	0.31	0.32
984	T	0.22	[0.00032,1]		0.19	0.18	0.17	0.15	0.11	0.06	0.018	0.00031	0.12
985	C	0.28	[0.00032,1]		0.16	0.16	0.15	0.14	0.12	0.092	0.051	0.0062	0.12
986	H	0.19	[0.00032,1]		0.19	0.19	0.18	0.15	0.12	0.065	0.02	0.0004	0.087
987	N	0.97	[0.23,1]		8.1e-08	3e-05	0.00073	0.006	0.026	0.066	0.088	0.015	0.8
988	I	0.17	[0.00032,1]		0.2	0.2	0.18	0.16	0.11	0.057	0.015	0.00032	0.079
989	L	0.36	[0.00032,1]		0.14	0.14	0.14	0.13	0.11	0.085	0.048	0.0068	0.2
990	S	1.2	[1,3]		7e-12	5e-08	6.5e-06	0.00017	0.002	0.014	0.062	0.12	0.8
991	L	0.32	[0.00032,1]		0.15	0.15	0.14	0.14	0.12	0.089	0.05	0.007	0.16
992	P	0.26	[0.00032,1]		0.16	0.16	0.16	0.14	0.12	0.084	0.04	0.003	0.12
993	K	1.1	[1,3]		2e-12	1.5e-08	1.9e-06	5e-05	0.00057	0.0038	0.017	0.035	0.94
994	Y	0.26	[0.00032,1]		0.16	0.16	0.16	0.15	0.12	0.09	0.048	0.0051	0.1
995	S	0.23	[0.00032,1]		0.18	0.18	0.17	0.15	0.11	0.056	0.016	0.00021	0.14
996	T	0.21	[0.00032,1]		0.18	0.18	0.17	0.15	0.11	0.066	0.022	0.0005	0.11
997	M	0.15	[0.00032,1]		0.2	0.2	0.19	0.16	0.12	0.066	0.02	0.00033	0.048
998	E	1.1	[1,3]		9.6e-09	3.6e-06	9.2e-05	0.00085	0.0046	0.018	0.049	0.06	0.87
999	R	0.95	[0.23,3]		2.2e-07	8.1e-05	0.002	0.017	0.072	0.19	0.27	0.054	0.39
1000	M	1.1	[0.23,3]		8.2e-08	3e-05	0.00076	0.0064	0.03	0.087	0.16	0.061	0.66
1001	E	1	[1,3]		6.5e-09	2.4e-06	6.1e-05	0.00053	0.0026	0.0082	0.018	0.013	0.96
1002	E	0.92	[0.096,1]		9.7e-05	0.0019	0.0092	0.026	0.051	0.074	0.071	0.015	0.75
1003	A	0.22	[0.00032,1]		0.18	0.18	0.17	0.15	0.11	0.062	0.019	0.00037	0.12
1004	L	0.25	[0.00032,1]		0.17	0.17	0.16	0.15	0.12	0.083	0.038	0.0026	0.11
1005	Q	0.26	[0.00032,1]		0.17	0.17	0.16	0.14	0.11	0.066	0.023	0.00066	0.15
1006	V	0.95	[0.23,1]		1.4e-07	5.1e-05	0.0013	0.01	0.042	0.099	0.12	0.02	0.71
1007	A	0.27	[0.00032,1]		0.17	0.17	0.16	0.14	0.11	0.07	0.028	0.0011	0.16
1008	I	0.24	[0.00032,1]		0.17	0.17	0.17	0.15	0.11	0.071	0.027	0.0013	0.13
1009	N	0.22	[0.00032,1]		0.18	0.18	0.17	0.15	0.12	0.074	0.028	0.0011	0.099
1010	N	0.73	[0.031,1]		0.0003	0.0057	0.028	0.074	0.13	0.16	0.11	0.0067	0.48
1011	N	0.22	[0.00032,1]		0.18	0.18	0.17	0.15	0.12	0.074	0.028	0.0011	0.099
1012	R	0.85	[0.096,3]		0.00018	0.0034	0.017	0.052	0.12	0.2	0.23	0.05	0.33
1013	G	0.29	[0.00032,1]		0.16	0.16	0.15	0.14	0.13	0.098	0.058	0.0095	0.1
1014	F	0.24	[0.00032,1]		0.17	0.17	0.16	0.15	0.13	0.09	0.045	0.0041	0.085
1015	V	1.1	[0.23,3]		9.2e-08	3.4e-05	0.00085	0.0071	0.032	0.092	0.16	0.063	0.65
1016	S	0.28	[0.00032,1]		0.17	0.17	0.16	0.14	0.1	0.058	0.018	0.00035	0.19
1017	P	1.9	[1,3]		6.8e-12	4.9e-08	6.4e-06	0.00018	0.0022	0.017	0.099	0.45	0.44
1018	M	2.6	[1,3]		5e-15	6.9e-10	4.6e-07	3.8e-05	0.0011	0.016	0.15	0.79	0.04
1019	L	1.8	[0.5,3]		1.6e-11	1.2e-07	1.5e-05	0.0004	0.0046	0.032	0.14	0.39	0.43
1020	T	1.2	[1,3]		2.8e-16	3.9e-11	2.6e-08	2.2e-06	6.3e-05	0.001	0.012	0.079	0.91
1021	Q	2.8	[1,3]		2.4e-16	3.3e-11	2.3e-08	2.1e-06	7.2e-05	0.0015	0.027	0.89	0.086
1022	S	2.3	[0.5,3]		2.9e-08	1.1e-05	0.00028	0.0025	0.014	0.056	0.19	0.69	0.047
